# Supplementary material for: Transcriptome Profiling of Atlantic Salmon Adherent Head Kidney Leukocytes Reveals That Macrophages Are Selectively Enriched During Culture
Source: Front Immunol. 2021 Aug 16;12:709910. doi: 10.3389/fimmu.2021.709910 (PMC8415484; doi:10.3389/fimmu.2021.709910)
Supplement: Supplementary file 1 [file Table_1.xlsx]

## Sheet: Sheet1
Supplementary Table 1. RT qPCR primers
Transcript symbol	Primer Sequence 5' to 3'		R2	Amplification efficiency (%)	Amplicon size (bp)
ef1a2a	Forward	GCACAGTAACACCGAAACGA	0.994	92.6	132
	Reverse	ATGCCTCCGCACTTGTAGAT
rpl32b,d	Forward	AGGCGGTTTAAGGGTCAGAT	0.994	101.4	119
	Reverse	TCGAGCTCCTTGATGTTGTG
rsad2b,c	Forward	ACCATTTTACCCGACAGTGC	0.98	107.2	183
	Reverse	TCCCCAAGAAATCACCTCTG
mhc iie,f,g	Forward	CAGGTGGACCAGGAACAATC	0.998	92.4	104
	Reverse	TGAAGGGCAGACTGGAGAAC
mx2c	Forward	CTGAAAAGCGGAGTTCGTCT	0.993	88.3	112
	Reverse	CTCCCTCGATCCTCTGGTTA
cxcr4h	Forward	TCCTCACTTTGCCTTTCTGG	0.992	94.8	198
	Reverse	TGTCTGCAAGAAACGTCCTG
csf1rb	Forward	GGTTGAGGAGTTGGAGCTGT	0.992	106.9	174
	Reverse	TTGATGATGTCGGAGCTGTC
arg1g	Forward	GCGAACTCATCATCACTCAGTT	0.99	91.4	129
	Reverse	CCTTGCGCTCTGAGCTTTTC
stat1cb,c	Forward	GGTCCACACAAATCAACGTG	0.988	98.79	154
	Reverse	CTTTGCAGGGCCTTCTTCTT
csf3r	Forward	CCAAGGTATAAGGACGGGATTG	0.994	105.67	97
	Reverse	TCTCCCTCACCCTCAGATTT
irf7ab	Forward	CCAGTGCCACCAGTCCTAAT	0.999	96.76	105
	Reverse	GGTGATCTCCAAGTCCCAGA
marcoe,f,i	Forward	CTATTGGTCCACGTGGTGTG	0.999	98.35	157
	Reverse	GTGGCACCATCTTCACCTTT
ifit5bc,d	Forward	ATTGGCCTGTGTCACAAACA	0.991	109.53	191
	Reverse	TGGTAGTTGTTCCCGTAGGC
tnfag,j	Forward	GGATGGAATGGAGCATCAGC	0.986	106.96	141
	Reverse	TGCACGGTGTTAGCGGTAAG
fasnd	Forward	TGCCATACAAGTGATGTCCTG	0.992	110.5	105
	Reverse	AGTGGGCACCAAACATGAAC
jun	Forward	GTGAGGTTTGAGTGTGATGG	0.987	107.77	104
	Reverse	CTTTCTCCCAGCATCAGAAC
kfl2	Forward	GGATGTACGAAGACGGAATG	0.984	100.78	94
	Reverse	GGCTTTGAGTCCATCATCTC
irf8	Forward	ATGACAGCCGCACTATGT	0.99	118.75	93
	Reverse	CCCAGGCCTTGAAGATAGAA
fabp6	Forward	CCAAGACTGACTTCAAAGTGATA	0.988	102.76	110
	Reverse	CTTTCCGATGGTGAATTTGTTAG
dhcr7	Forward	TTTCCCACGGAATGTGAAC	0.981	133.7	93
	Reverse	GACACAGAGGTTGAAGGAATC
a The primer sequence for this transcript was previously published in [148]
b The primer sequence for this transcript was previously published in [27]
c The primer sequence for this transcript was previously published in [149]
d The primer sequence for this transcript was previously published in [150]
e The primer sequence the this transcript was previously published in [36]
f marco and mhc ii were not identified as DE by the microarray
g Thank you to Dr. Jennifer Hall for designing this qPCR assay
h Thank you to Dr. Khalil Eslamloo for designing this qPCR assay
i Thank you to Xi Xue for assistance in designing this qPCR assay
j The primer sequence for this transcript was previously published in [29]
