# Supplementary material for: Transcriptome Profiling of Atlantic Salmon Adherent Head Kidney Leukocytes Reveals That Macrophages Are Selectively Enriched During Culture
Source: Front Immunol. 2021 Aug 16;12:709910. doi: 10.3389/fimmu.2021.709910 (PMC8415484; doi:10.3389/fimmu.2021.709910)
Supplement: Supplementary file 2 [file Table_2.xlsx]

## Sheet: Sheet1
Supplementary Table 2. Differentially expressed miRNAs between Day 1 and Day 5 identified in [32] and used for in silico predicition analysis
miRNA	log2 Fold Changea	padj	Mature Sequenceb
ssa-miR-146b-5p	4.02933	3.7631e-17	TGAGAACTGAAGTCCATAGATGG
ssa-miR-146a-5p	2.90701	1.024e-11	TGAGAACTGAATTCCATAGATGG
ssa-miR-146b-3p	2.48409	1.14543e-09	ATCTATGGACTCAATTCTTCTT
ssa-miR-146d-5p	1.97413	1.07839e-06	TGAGAACTGAATTCCAAGGGTT
ssa-miR-146a-1-2-3p	1.9177	5.30145e-06	ATCTATGGGCTCAGTTCTTCTGG
ssa-miR-146a-3-3p	1.21736	0.000141266	ATCTATGGATTCAGTTCTTCTT
ssa-miR-155-5p	1.38723	0.00580852	TTAATGCTAATCGTGATAGGGGT
ssa-miR-181a-5p	1.03848	6.83013e-07	AACATTCAACGCTGTCGGTGAGT
ssa-miR-182-5p	1.57491	0.0121847	TTTGGCAATGGTAGAACTCACA
ssa-miR-187-3p	3.8305	7.84658e-20	TCGTGTCTTGTGTTGCAGCCAGT
ssa-miR-21a-5p	1.44602	0.0294325	TAGCTTATCAGACTGGTGTTGACT
ssa-miR-21b-3p	1.97434	0.00880303	CGACAACAGTCTGTAGGCTGTC
ssa-miR-22a-3p	1.5318	0.00109518	AAGCTGCCAGCTGAAGAACTGT
ssa-miR-24ac-3p	1.13752	7.91963e-06	TGGCTCAGTTCAGCAGGAAC
ssa-miR-29b-1-5p	1.30011	0.00220667	ACTGATTTCTTCTGGTGTTTAGA
ssa-miR-29b-3p	1.22058	0.0355344	TAGCACCATTTGAAATCGGTTA
ssa-miR-33b-3p	1.42558	0.00497008	CAATGTTCCTGCAGTGCAAGA
ssa-miR-462a-3p	1.25312	0.00446083	CCTGGATGTGGGTTCCGTCTCC
ssa-miR-725-3p	3.37975	2.24225e-13	TTCAGTCATTGTTTCTGGTAGT
ssa-miR-731-5p	1.11391	0.0149471	AATGACACGTTTTCTCCCGGATT
ssa-miR-9a-5p	2.57771	3.4886e-11	TCTTTGGTTATCTAGCTGTATGA
ssa-miR-novel-5-5p	2.3806	2.63675e-07	TACGGTATGTACTGTAGGCTAC
ssa-let-7b-3p	-1.15139	0.00220667	CTGTACAACCTACTGCCTTCCC
ssa-miR-101a-3p	-1.63995	3.4886e-11	TACAGTACTGTGATAACTGAAG
ssa-miR-126-3p	-1.52358	3.51271e-06	TCGTACCGTGAGTAATAATGCA
ssa-miR-139-5p	-1.00153	0.0177815	TCTACAGTGCATGTGTCTCCAGT
ssa-miR-150-5p	-1.52443	1.28444e-08	TCTCCCAATCCTTGTACCAGTG
ssa-miR-200ae-3p	-1.64571	0.0405592	TAATACTGCCTGGTAATGATGAT
ssa-miR-210-1-5p	-1.19024	0.0127306	AGCCACTGACTAACGTACATTG
ssa-miR-214-1-2-3p	-1.27309	0.00917223	ACAGCAGGCACAGACAGGCAGA
ssa-miR-214-3-3p	-1.27596	0.00917223	TACAGCAGGCACAGACAGGCAGA
ssa-miR-2188-3p	-1.49303	0.0082328	GCTGTGTGAGGTCAGACCTATC
ssa-miR-2188-5p	-1.77175	0.0366839	AAGGTCCAACCTCACATGTCCT
ssa-miR-26a-5p	-1.27533	0.00344823	TTCAAGTAATCCAGGATAGGCT
ssa-miR-26d-5p	-1.187	0.00858043	TTCAAGTAATCTAGGATAGGCT
ssa-miR-novel-16-5p	-1.14746	0.0252585	TTGCTGTTGACACTGTCTGTG
a Those with positive log2 fold changes are increased in Day 5 macrophage-like cells compared with Day 1 monocyte-like cells, while those with negative log2 fold changes are decreased compared to Day 1 monocyte-like cells compared with Day 5 macrophage-like cells
b All mature sequences are from [49]
