# Supplementary material for: Transcriptome Profiling of Atlantic Salmon Adherent Head Kidney Leukocytes Reveals That Macrophages Are Selectively Enriched During Culture
Source: Front Immunol. 2021 Aug 16;12:709910. doi: 10.3389/fimmu.2021.709910 (PMC8415484; doi:10.3389/fimmu.2021.709910)
Supplement: Supplementary file 4 [file Table_4.xlsx]

## Sheet: Upregulated in Day 5 HKLs
Supplementary Table 4. Paired SAM results: Upregulated in Day 5 HKLs compared to Day 1 HKLs
Unique IDa	Location IDb	Gene Symbol	Score(d)c	Numeratord	Denomiatore	Fold-Changef	Log2 Fold-Change	q-value(%)g
CUST_25400_PI417904088	C066R040	FADSD5	4.94559	5.77525	1.16776	54.7676	5.77525	0
CUST_1538_PI417904088	C144R017	CDH6	2.48832	5.729	2.30236	53.0397	5.729	0.594065
CUST_24471_PI417904088	C207R058	ITPR1	5.92013	5.584	0.943222	47.968	5.584	0
CUST_29394_PI417904088	C134R166	ANKRD55	3.47039	5.5375	1.59564	46.4466	5.5375	0.142713
CUST_3553_PI417904088	C184R135	ITGAE	4.60843	5.3365	1.15799	40.4061	5.3365	0
CUST_24710_PI417904088	C227R073	LPL	6.68504	5.277	0.789374	38.7735	5.277	0
CUST_23218_PI417904088	C228R161	CASQ2	3.01593	5.25325	1.74183	38.1405	5.25325	0.433677
CUST_654_PI417904088	C230R035	ANKS1B	5.09355	5.04225	0.989928	32.951	5.04225	0
CUST_2008_PI417904088	C061R022	PLXND1	2.90313	5.02675	1.73149	32.5989	5.02675	0.433677
CUST_33411_PI417904088	C105R153	ADRB2	5.06767	5.011	0.988817	32.2449	5.011	0
CUST_16765_PI417904088	C058R135	EVA1B	2.96171	4.735	1.59874	26.6304	4.735	0.433677
CUST_13666_PI417904088	C049R053	COMTD1	3.24674	4.7225	1.45453	26.4006	4.7225	0.142713
CUST_9399_PI417904088	C126R005	C209E	2.43078	4.59525	1.89044	24.1717	4.59525	1.00796
CUST_8331_PI417904088	C180R145	LIPE	6.16801	4.47025	0.724748	22.1656	4.47025	0
CUST_1151_PI417904088	C042R116	CSRP2	2.2052	4.39975	1.99517	21.1085	4.39975	1.33836
CUST_26170_PI417904088	C157R134	CSF1R	2.15539	4.362	2.02377	20.5633	4.362	1.57536
CUST_29403_PI417904088	C152R158	CLCN2	3.99072	4.276	1.07149	19.3733	4.276	0
CUST_2871_PI417904088	C024R063	GRAA	2.2607	4.24525	1.87785	18.9648	4.24525	1.33836
CUST_21230_PI417904088	C007R018	ITGA1	3.77416	4.20925	1.11528	18.4974	4.20925	0
CUST_20581_PI417904088	C193R045	ELOVL6	2.89748	4.1855	1.44453	18.1954	4.1855	0.433677
CUST_12470_PI417904088	C177R069	COMTD1	3.5572	4.17675	1.17417	18.0854	4.17675	0.142713
CUST_35080_PI417904088	C158R129	-	2.05224	4.1555	2.02486	17.8209	4.1555	2.06386
CUST_13169_PI417904088	C256R113	C3AR1	4.38835	4.14575	0.944716	17.7009	4.14575	0
CUST_6895_PI417904088	C254R010	TRIM35	3.93202	4.104	1.04374	17.196	4.104	0
CUST_32711_PI417904088	C131R009	SCIN	4.1381	4.06275	0.981792	16.7113	4.06275	0
CUST_41492_PI417904088	C228R013	TLR3	4.96326	4.044	0.814788	16.4955	4.044	0
CUST_37284_PI417904088	C163R118	MRC1	4.04134	4.043	1.00041	16.4841	4.043	0
CUST_507_PI417904088	C107R007	CCL20	2.95263	4.03825	1.36768	16.4299	4.03825	0.433677
CUST_9619_PI417904088	C223R038	FADSD5	2.89503	3.96175	1.36847	15.5814	3.96175	0.433677
6_1_3_5	C115R005	ETV4	2.7315	3.9435	1.44371	15.3855	3.9435	0.433677
CUST_27600_PI417904088	C200R138	RAB13	2.39633	3.93475	1.64199	15.2925	3.93475	1.00796
CUST_41572_PI417904088	C204R014	SCYB7	2.89773	3.93225	1.35701	15.266	3.93225	0.433677
CUST_32718_PI417904088	C247R030	SLC12A9	3.30143	3.90875	1.18396	15.0193	3.90875	0.142713
CUST_7472_PI417904088	C181R153	ST8SIA1	4.07876	3.85525	0.945202	14.4726	3.85525	0
CUST_9680_PI417904088	C031R005	CTTN	2.91067	3.85	1.32272	14.42	3.85	0.433677
CUST_14595_PI417904088	C126R166	UK114	3.17603	3.8335	1.20701	14.256	3.8335	0.346941
CUST_41295_PI417904088	C040R080	#N/A	5.33277	3.8165	0.71567	14.089	3.8165	0
CUST_19787_PI417904088	C038R110	FADSD6	2.93869	3.789	1.28935	13.823	3.789	0.433677
CUST_34392_PI417904088	C033R019	NPEPL1	5.29576	3.78125	0.714015	13.749	3.78125	0
CUST_33004_PI417904088	C040R101	IFIT8	3.2305	3.7585	1.16344	13.5338	3.7585	0.142713
CUST_14648_PI417904088	C087R135	CLEC4	4.2263	3.65775	0.865474	12.621	3.65775	0
CUST_24110_PI417904088	C119R039	DHCR7	2.27816	3.65275	1.60337	12.5773	3.65275	1.33836
CUST_21089_PI417904088	C028R167	IGSF8	2.94061	3.64675	1.24014	12.5251	3.64675	0.433677
CUST_14474_PI417904088	C075R054	-	3.68835	3.64	0.98689	12.4666	3.64	0.142713
CUST_320_PI417904088	C065R008	SLC16A13	3.23535	3.637	1.12414	12.4407	3.637	0.142713
CUST_25402_PI417904088	C083R028	ETV4	4.69396	3.58875	0.764546	12.0315	3.58875	0
CUST_1815_PI417904088	C104R049	PGA58	2.08725	3.585	1.71757	12.0003	3.585	1.57536
CUST_9347_PI417904088	C179R009	NRP1	2.81173	3.5785	1.2727	11.9464	3.5785	0.433677
CUST_22809_PI417904088	C132R153	GIMAP4	3.00438	3.569	1.18793	11.868	3.569	0.433677
CUST_25171_PI417904088	C178R012	ECM1	4.05166	3.55925	0.878467	11.788	3.55925	0
CUST_36034_PI417904088	C057R041	HBEGF	3.33654	3.5565	1.06592	11.7656	3.5565	0.142713
CUST_10142_PI417904088	C095R005	IL12B	2.81459	3.555	1.26306	11.7533	3.555	0.433677
CUST_41398_PI417904088	C118R007	SCYB7	2.45239	3.532	1.44023	11.5675	3.532	0.594065
CUST_27577_PI417904088	C247R168	TUBA1A	4.24855	3.5145	0.827223	11.428	3.5145	0
CUST_40673_PI417904088	C105R010	LIPG	3.33112	3.5045	1.05205	11.3491	3.5045	0.142713
CUST_25551_PI417904088	C077R053	HERC3	2.40816	3.5025	1.45443	11.3333	3.5025	1.00796
CUST_4041_PI417904088	C110R009	ARHGAP27	4.25187	3.47775	0.817935	11.1406	3.47775	0
CUST_20838_PI417904088	C144R069	SCARB2	4.42198	3.466	0.783811	11.0502	3.466	0
CUST_12222_PI417904088	C023R132	RNFT2	3.69597	3.46375	0.93717	11.033	3.46375	0.142713
CUST_13286_PI417904088	C157R128	MFGE8	4.11129	3.45025	0.839212	10.9302	3.45025	0
CUST_29882_PI417904088	C007R016	MAP7D1	2.5989	3.43575	1.322	10.8209	3.43575	0.594065
CUST_25755_PI417904088	C005R144	PACA	3.26198	3.43375	1.05266	10.8059	3.43375	0.142713
CUST_4908_PI417904088	C222R040	C3AR1	5.33711	3.42375	0.641499	10.7313	3.42375	0
CUST_22343_PI417904088	C134R112	RNF138	4.44283	3.422	0.77023	10.7183	3.422	0
CUST_27138_PI417904088	C063R006	TSPAN7	5.02178	3.40125	0.6773	10.5652	3.40125	0
CUST_19756_PI417904088	C140R012	PLCD3	2.54829	3.39775	1.33334	10.5396	3.39775	0.594065
CUST_15372_PI417904088	C023R067	THAP4	3.11049	3.34225	1.07451	10.1419	3.34225	0.346941
CUST_25781_PI417904088	C181R077	IER5	4.85742	3.34175	0.687968	10.1383	3.34175	0
CUST_29154_PI417904088	C124R028	BRCA2	4.33319	3.339	0.770565	10.119	3.339	0
CUST_29543_PI417904088	C186R096	XCR1	1.64277	3.3375	2.03162	10.1085	3.3375	4.26267
CUST_15420_PI417904088	C134R154	ACBP	3.24366	3.3355	1.02831	10.0945	3.3355	0.142713
CUST_18010_PI417904088	C082R128	CIDEB	2.85669	3.3315	1.16621	10.0666	3.3315	0.433677
CUST_30076_PI417904088	C057R009	ATP6V0D1	3.32051	3.289	0.990511	9.77434	3.289	0.142713
CUST_23676_PI417904088	C059R068	CD276	3.23788	3.27775	1.01231	9.69842	3.27775	0.142713
CUST_5796_PI417904088	C220R168	B3GNT3	3.30931	3.253	0.982985	9.53346	3.253	0.142713
CUST_11479_PI417904088	C050R020	LRRFIP1	5.25612	3.24025	0.616472	9.44958	3.24025	0
CUST_2454_PI417904088	C059R073	RIMS2	1.88047	3.224	1.71447	9.34374	3.224	2.69901
CUST_34125_PI417904088	C252R083	DPP6	2.06172	3.20525	1.55465	9.22309	3.20525	2.06386
CUST_35985_PI417904088	C209R028	CDH11	2.86271	3.19475	1.11599	9.15621	3.19475	0.433677
CUST_25724_PI417904088	C008R110	GVINP1	1.94074	3.179	1.63803	9.05679	3.179	2.69901
CUST_20074_PI417904088	C120R025	LLGL2	3.0833	3.17375	1.02934	9.02389	3.17375	0.346941
CUST_14560_PI417904088	C247R044	BPI	3.24795	3.16175	0.973459	8.94915	3.16175	0.142713
CUST_31401_PI417904088	C033R056	SLC25A34	2.37911	3.13825	1.31909	8.80455	3.13825	1.00796
CUST_31515_PI417904088	C134R093	CTTN	2.74294	3.134	1.14257	8.77866	3.134	0.433677
CUST_36815_PI417904088	C065R054	TFE3A	2.2882	3.12975	1.36778	8.75283	3.12975	1.33836
CUST_36062_PI417904088	C142R095	ENTPD2	4.29365	3.1225	0.727237	8.70896	3.1225	0
CUST_13951_PI417904088	C113R129	MFAP4	5.01862	3.113	0.62029	8.6518	3.113	0
CUST_7104_PI417904088	C004R046	FASN	2.5737	3.1085	1.2078	8.62485	3.1085	0.594065
CUST_26123_PI417904088	C143R078	IRF7B	2.64988	3.105	1.17175	8.60396	3.105	0.594065
CUST_12191_PI417904088	C248R155	MSMO1	2.16484	3.10375	1.43371	8.5965	3.10375	1.57536
CUST_13977_PI417904088	C232R105	FADS2	5.2241	3.102	0.593787	8.58608	3.102	0
CUST_35278_PI417904088	C147R158	-	2.13109	3.098	1.45371	8.56231	3.098	1.57536
CUST_25256_PI417904088	C028R152	SIGLEC1	3.54773	3.09525	0.872459	8.546	3.09525	0.142713
CUST_22205_PI417904088	C066R125	CYP7B1	4.42111	3.07925	0.696489	8.45175	3.07925	0
CUST_27345_PI417904088	C159R075	APP	2.87758	3.0645	1.06496	8.36578	3.0645	0.433677
CUST_20655_PI417904088	C155R076	CSF1R	3.63613	3.05525	0.840248	8.31231	3.05525	0.142713
CUST_3277_PI417904088	C037R113	HBEGF	2.4499	3.03925	1.24056	8.22064	3.03925	0.594065
CUST_38889_PI417904088	C118R134	KDELC1	4.16421	3.03175	0.728049	8.17801	3.03175	0
6_2_14_8	C171R099	GRAA	2.79631	3	1.07284	8	3	0.433677
CUST_39196_PI417904088	C085R044	TNNT3	2.94382	2.9975	1.01823	7.98615	2.9975	0.433677
CUST_26736_PI417904088	C168R139	TNF-ALPHA-1	3.22768	2.99	0.926361	7.94474	2.99	0.142713
CUST_18917_PI417904088	C054R116	MRC1	2.81838	2.9895	1.06072	7.94199	2.9895	0.433677
CUST_19568_PI417904088	C199R067	RDH12	2.38828	2.9865	1.25048	7.92549	2.9865	1.00796
CUST_5439_PI417904088	C117R148	IFI44	2.57015	2.958	1.15091	7.77046	2.958	0.594065
CUST_26800_PI417904088	C030R065	CD22	3.08918	2.95075	0.955189	7.73151	2.95075	0.346941
CUST_8601_PI417904088	C209R129	CSRP2	3.44512	2.9415	0.853817	7.6821	2.9415	0.142713
CUST_13553_PI417904088	C211R020	SCARB2	4.09325	2.9075	0.710315	7.50317	2.9075	0
CUST_37558_PI417904088	C179R144	SLC45A3	2.83928	2.8985	1.02086	7.45651	2.8985	0.433677
CUST_2620_PI417904088	C013R127	RTN3	6.07769	2.8905	0.475592	7.41527	2.8905	0
CUST_2771_PI417904088	C003R132	ADA2	2.55982	2.889	1.12859	7.40757	2.889	0.594065
CUST_36258_PI417904088	C114R090	IFIT5	5.05343	2.88325	0.570553	7.3781	2.88325	0
CUST_16892_PI417904088	C202R049	IL4I1	4.36878	2.847	0.65167	7.19503	2.847	0
CUST_35302_PI417904088	C023R081	SMPD3	5.0873	2.84175	0.558596	7.16889	2.84175	0
CUST_24473_PI417904088	C261R073	STAT1	3.28856	2.84125	0.86398	7.16641	2.84125	0.142713
CUST_8822_PI417904088	C159R004	TOPORSA	2.91777	2.82575	0.968463	7.08982	2.82575	0.433677
CUST_39285_PI417904088	C054R074	INSIG1	2.37625	2.8245	1.18864	7.08368	2.8245	1.00796
CUST_26122_PI417904088	C224R141	B3GNT3	2.77021	2.81825	1.01734	7.05306	2.81825	0.433677
CUST_19767_PI417904088	C038R129	MRC1	2.69381	2.818	1.0461	7.05184	2.818	0.594065
CUST_31737_PI417904088	C127R164	TRIM35	1.65485	2.8105	1.69834	7.01528	2.8105	4.26267
CUST_3204_PI417904088	C148R169	GRAA	2.07003	2.80975	1.35735	7.01163	2.80975	2.06386
CUST_23792_PI417904088	C014R142	TRIM35	2.25159	2.809	1.24756	7.00799	2.809	1.33836
CUST_6673_PI417904088	C105R121	ABHD12	3.70936	2.8055	0.75633	6.99101	2.8055	0
CUST_1176_PI417904088	C061R061	RDH12	2.85638	2.7825	0.974134	6.88044	2.7825	0.433677
CUST_31691_PI417904088	C010R130	GPR155	2.34306	2.781	1.18691	6.87329	2.781	1.00796
CUST_7429_PI417904088	C124R117	CADM4	4.61807	2.77725	0.601388	6.85544	2.77725	0
CUST_31299_PI417904088	C037R041	GPI	3.72236	2.7605	0.741599	6.77631	2.7605	0
CUST_889_PI417904088	C087R091	RTN3	2.59952	2.75825	1.06106	6.76575	2.75825	0.594065
CUST_11006_PI417904088	C100R088	SCIN	4.00876	2.74975	0.685936	6.72601	2.74975	0
CUST_23663_PI417904088	C144R039	ATRAID	2.36599	2.748	1.16146	6.71785	2.748	1.00796
CUST_10771_PI417904088	C065R048	-	2.94388	2.73575	0.929301	6.66105	2.73575	0.433677
CUST_12120_PI417904088	C069R002	-	2.69328	2.73375	1.01503	6.65182	2.73375	0.594065
CUST_22304_PI417904088	C101R131	FCGR1A	2.2791	2.73325	1.19927	6.64952	2.73325	1.33836
CUST_1687_PI417904088	C104R118	BHLHE40	3.24674	2.7245	0.83915	6.60931	2.7245	0.142713
CUST_19077_PI417904088	C075R050	TRF	3.17597	2.7155	0.855015	6.56821	2.7155	0.346941
CUST_25331_PI417904088	C102R112	DHCR7	2.29698	2.71525	1.1821	6.56707	2.71525	1.33836
CUST_7800_PI417904088	C227R136	ZBTB46	2.79127	2.7115	0.971423	6.55002	2.7115	0.433677
CUST_5735_PI417904088	C236R104	SLC12A4	3.30008	2.6975	0.817404	6.48677	2.6975	0.142713
CUST_23823_PI417904088	C160R027	STAT1	2.79238	2.69425	0.964857	6.47217	2.69425	0.433677
CUST_2070_PI417904088	C069R013	-	3.32852	2.693	0.809068	6.46657	2.693	0.142713
CUST_28627_PI417904088	C215R031	DMXL2	2.16671	2.6745	1.23436	6.38417	2.6745	1.57536
CUST_827_PI417904088	C010R015	CD276	1.91831	2.674	1.39393	6.38196	2.674	2.69901
CUST_20382_PI417904088	C198R086	EXOC3L2	3.45313	2.65225	0.76807	6.28647	2.65225	0.142713
CUST_18020_PI417904088	C093R071	ME3	2.71755	2.6515	0.975695	6.2832	2.6515	0.594065
CUST_40180_PI417904088	C259R094	TER	4.04488	2.64925	0.654964	6.27341	2.64925	0
CUST_13386_PI417904088	C041R120	STAT1	2.32625	2.64775	1.13821	6.26689	2.64775	1.00796
CUST_14853_PI417904088	C163R079	MTHFD2	1.78065	2.63725	1.48106	6.22145	2.63725	3.4307
CUST_1310_PI417904088	C256R079	SLAMF8	4.91327	2.62975	0.535235	6.18919	2.62975	0
CUST_7759_PI417904088	C217R051	CRTAM	3.77256	2.6295	0.697007	6.18811	2.6295	0
CUST_4526_PI417904088	C208R130	MSMO1	3.20707	2.6215	0.817413	6.1539	2.6215	0.142713
CUST_8200_PI417904088	C001R030	TIMP2	1.61258	2.61975	1.62457	6.14644	2.61975	4.26267
CUST_29857_PI417904088	C252R126	TRIM27	1.62481	2.61725	1.61081	6.13579	2.61725	4.26267
CUST_29427_PI417904088	C247R068	TRIM35	2.30784	2.61575	1.13342	6.12942	2.61575	1.33836
CUST_35575_PI417904088	C113R159	CSF2RB	1.73015	2.6155	1.51172	6.12836	2.6155	3.4307
CUST_40864_PI417904088	C199R017	CD300LD	2.70508	2.60675	0.963648	6.0913	2.60675	0.594065
CUST_31443_PI417904088	C143R066	TGM2	2.1789	2.5955	1.1912	6.04398	2.5955	1.57536
CUST_26765_PI417904088	C203R104	FCRL5	3.26474	2.5925	0.794091	6.03143	2.5925	0.142713
CUST_32772_PI417904088	C194R024	TER	3.21736	2.5835	0.802987	5.99392	2.5835	0.142713
CUST_7517_PI417904088	C154R116	HSPB6L	1.83476	2.582	1.40727	5.98769	2.582	2.69901
CUST_37184_PI417904088	C223R097	MUC3A	2.56958	2.5735	1.00153	5.95252	2.5735	0.594065
CUST_7496_PI417904088	C100R117	TRF	3.39211	2.5715	0.758083	5.94427	2.5715	0.142713
CUST_8603_PI417904088	C212R001	SIGLEC16	3.37506	2.57125	0.761838	5.94324	2.57125	0.142713
CUST_22674_PI417904088	C236R043	MX2	2.55782	2.57125	1.00525	5.94324	2.57125	0.594065
CUST_9916_PI417904088	C194R021	CYB5A	2.15786	2.56775	1.18995	5.92884	2.56775	1.57536
CUST_40613_PI417904088	C137R069	ABI1	2.08758	2.563	1.22774	5.90935	2.563	1.57536
CUST_8490_PI417904088	C040R031	CRYL1	3.90709	2.558	0.654706	5.88891	2.558	0
5_4_8_6	C165R133	PLAT	1.82825	2.55725	1.39875	5.88585	2.55725	3.4307
CUST_6870_PI417904088	C035R055	MAF1	4.32016	2.556	0.591645	5.88075	2.556	0
CUST_18576_PI417904088	C002R021	LG3BP	4.32049	2.55275	0.590848	5.86752	2.55275	0
CUST_3744_PI417904088	C015R021	CYB5	2.63459	2.54975	0.967796	5.85533	2.54975	0.594065
CUST_41475_PI417904088	C115R123	TPSNR	2.23644	2.54475	1.13786	5.83507	2.54475	1.33836
CUST_23106_PI417904088	C098R135	RTN2A	2.10533	2.544	1.20836	5.83204	2.544	1.57536
CUST_14404_PI417904088	C258R037	IRF7	3.95748	2.5415	0.642202	5.82194	2.5415	0
CUST_15732_PI417904088	C095R124	LGALS8	2.89871	2.53875	0.87582	5.81085	2.53875	0.433677
CUST_41243_PI417904088	C030R081	MX2	2.05383	2.53325	1.23343	5.78874	2.53325	2.06386
CUST_21250_PI417904088	C022R045	ITGAE	3.75001	2.53175	0.675132	5.78273	2.53175	0
CUST_1181_PI417904088	C181R143	STLA	3.20538	2.52975	0.789221	5.77472	2.52975	0.142713
CUST_38184_PI417904088	C202R008	ADPRH	2.3569	2.52925	1.07313	5.77271	2.52925	1.00796
CUST_35143_PI417904088	C030R016	CDH13	2.29896	2.529	1.10006	5.77171	2.529	1.33836
CUST_20073_PI417904088	C110R055	ITGAE	3.73397	2.528	0.677027	5.76772	2.528	0
CUST_11676_PI417904088	C052R001	CHIA	2.50628	2.5245	1.00727	5.75374	2.5245	0.594065
CUST_26730_PI417904088	C176R090	SLC12A4	3.5543	2.52225	0.709634	5.74477	2.52225	0.142713
CUST_26487_PI417904088	C020R010	-	3.70411	2.52025	0.680392	5.73682	2.52025	0
CUST_22957_PI417904088	C155R129	ASTE1	2.69406	2.51725	0.934369	5.7249	2.51725	0.594065
CUST_35733_PI417904088	C023R135	FAM172A	2.26382	2.51575	1.11129	5.71895	2.51575	1.33836
CUST_38166_PI417904088	C085R017	FUCA2	3.53508	2.51425	0.711229	5.71301	2.51425	0.142713
CUST_41445_PI417904088	C234R046	CAMP	4.42545	2.5105	0.567287	5.69818	2.5105	0
CUST_14143_PI417904088	C073R102	IL12B	2.70716	2.5085	0.926618	5.69028	2.5085	0.594065
CUST_15165_PI417904088	C230R128	BPI	2.71647	2.5	0.920311	5.65685	2.5	0.594065
CUST_996_PI417904088	C230R053	GPC1	2.80558	2.49775	0.890279	5.64804	2.49775	0.433677
CUST_16636_PI417904088	C041R149	GPD1	1.78255	2.49625	1.40038	5.64217	2.49625	3.4307
CUST_15414_PI417904088	C031R045	MSMO1	2.72231	2.49125	0.915122	5.62265	2.49125	0.594065
CUST_10180_PI417904088	C078R126	NELFD	2.53613	2.4895	0.981614	5.61583	2.4895	0.594065
CUST_13942_PI417904088	C153R077	PKIG	3.64924	2.4875	0.681649	5.60805	2.4875	0.142713
CUST_38794_PI417904088	C237R010	DF-5	2.01329	2.48725	1.23542	5.60708	2.48725	2.06386
CUST_35523_PI417904088	C152R085	INF2	3.16098	2.48475	0.78607	5.59737	2.48475	0.346941
CUST_35170_PI417904088	C232R126	-	2.47929	2.483	1.0015	5.59059	2.483	0.594065
CUST_35064_PI417904088	C248R144	TOPORSA	1.88938	2.483	1.31418	5.59059	2.483	2.69901
CUST_33378_PI417904088	C173R157	TNS3	2.0393	2.478	1.21512	5.57125	2.478	2.06386
CUST_32086_PI417904088	C074R168	BDKRB2	3.12287	2.472	0.791581	5.54812	2.472	0.346941
CUST_11825_PI417904088	C184R021	FPR1	3.21236	2.46725	0.768049	5.52989	2.46725	0.142713
CUST_18926_PI417904088	C189R017	EPHX2	3.39168	2.457	0.724419	5.49074	2.457	0.142713
CUST_3930_PI417904088	C239R011	CPEB1	2.16026	2.455	1.13644	5.48313	2.455	1.57536
CUST_12382_PI417904088	C111R093	ARI5	2.76355	2.45375	0.887898	5.47838	2.45375	0.433677
CUST_34575_PI417904088	C162R170	DPYSL2	2.1261	2.452	1.15328	5.47174	2.452	1.57536
CUST_9855_PI417904088	C105R014	-	1.89531	2.44575	1.29042	5.44809	2.44575	2.69901
CUST_29880_PI417904088	C257R009	ZNF710	1.74417	2.445	1.40182	5.44526	2.445	3.4307
CUST_17748_PI417904088	C163R125	PIM2	2.02481	2.43225	1.20123	5.39735	2.43225	2.06386
CUST_36199_PI417904088	C256R055	ADGRG5	2.56226	2.43125	0.94887	5.39361	2.43125	0.594065
CUST_15887_PI417904088	C110R168	FCGR3	2.64888	2.43025	0.917465	5.38987	2.43025	0.594065
9_2_17_2	C148R014	TSN9	3.79624	2.4285	0.639712	5.38333	2.4285	0
CUST_6033_PI417904088	C152R005	AIF1	2.66284	2.427	0.911433	5.37774	2.427	0.594065
CUST_11094_PI417904088	C056R016	GSTT1	2.68147	2.4245	0.904169	5.36843	2.4245	0.594065
CUST_953_PI417904088	C089R130	SCARB1	3.44499	2.4215	0.702906	5.35728	2.4215	0.142713
CUST_15018_PI417904088	C209R096	TNFAIP2	1.93156	2.4205	1.25313	5.35357	2.4205	2.69901
CUST_3364_PI417904088	C011R061	ITGA5	2.29026	2.419	1.05621	5.348	2.419	1.33836
CUST_2250_PI417904088	C172R012	NDRG3	3.42286	2.40325	0.702117	5.28994	2.40325	0.142713
CUST_5634_PI417904088	C186R106	MVK	2.26519	2.39775	1.05852	5.26981	2.39775	1.33836
CUST_14233_PI417904088	C073R021	CCDC108	3.34212	2.3955	0.71676	5.26159	2.3955	0.142713
CUST_41505_PI417904088	C220R150	CALR	1.88958	2.39525	1.26761	5.26068	2.39525	2.69901
CUST_16754_PI417904088	C015R071	ANKH	1.81447	2.392	1.31829	5.24885	2.392	3.4307
CUST_17761_PI417904088	C174R058	BCAM	2.13855	2.3915	1.11828	5.24703	2.3915	1.57536
CUST_33919_PI417904088	C212R042	ACTA1	1.70244	2.383	1.39976	5.2162	2.383	4.26267
CUST_23736_PI417904088	C142R062	G-O1	3.00722	2.37675	0.790349	5.19365	2.37675	0.433677
CUST_9986_PI417904088	C047R086	RTN3	2.44225	2.37525	0.972566	5.18826	2.37525	1.00796
CUST_25620_PI417904088	C172R003	ABCC5	2.7197	2.371	0.871788	5.173	2.371	0.594065
CUST_7506_PI417904088	C046R038	IFI44	2.62443	2.3705	0.903243	5.1712	2.3705	0.594065
CUST_24425_PI417904088	C064R002	UBC	2.74457	2.36975	0.863431	5.16852	2.36975	0.433677
10_1_15_4	C084R109	C209E	2.04533	2.3565	1.15214	5.12126	2.3565	2.06386
CUST_13742_PI417904088	C149R003	CLCC1	3.29677	2.35625	0.714714	5.12038	2.35625	0.142713
CUST_10272_PI417904088	C053R040	ACVRL1	1.70634	2.35575	1.38058	5.1186	2.35575	4.26267
CUST_8203_PI417904088	C012R041	S10A5	2.93698	2.35475	0.801758	5.11506	2.35475	0.433677
CUST_24984_PI417904088	C105R066	RAB11B	2.78531	2.3435	0.84138	5.07532	2.3435	0.433677
CUST_17117_PI417904088	C266R130	IRF7	2.7994	2.33225	0.833125	5.0359	2.33225	0.433677
CUST_13098_PI417904088	C100R027	DAB2	3.40556	2.33025	0.684248	5.02892	2.33025	0.142713
CUST_7283_PI417904088	C165R048	SLAMF8	4.12856	2.328	0.563876	5.02109	2.328	0
CUST_30334_PI417904088	C195R081	LSS	2.54189	2.3265	0.915263	5.01587	2.3265	0.594065
CUST_22034_PI417904088	C245R027	RET7	2.6236	2.32125	0.884759	4.99765	2.32125	0.594065
CUST_13957_PI417904088	C164R016	BOP1	1.75152	2.32025	1.32471	4.99419	2.32025	3.4307
CUST_13997_PI417904088	C145R148	PIM3	2.13271	2.318	1.08688	4.9864	2.318	1.57536
CUST_22545_PI417904088	C135R034	HERC3	1.63149	2.31125	1.41665	4.96313	2.31125	4.26267
CUST_36264_PI417904088	C227R129	-	2.2308	2.3085	1.03483	4.95368	2.3085	1.33836
CUST_8953_PI417904088	C174R133	CSF1R	2.40691	2.307	0.958492	4.94853	2.307	1.00796
6_3_13_16	C169R001	IRF3	2.42319	2.30075	0.949471	4.92714	2.30075	1.00796
CUST_27241_PI417904088	C058R046	CSF1R	1.75093	2.2955	1.31101	4.90924	2.2955	3.4307
CUST_9217_PI417904088	C248R011	ITGB5	3.44336	2.291	0.665339	4.89395	2.291	0.142713
CUST_35941_PI417904088	C109R098	CYSTM1	3.17189	2.28725	0.721099	4.88125	2.28725	0.346941
CUST_19028_PI417904088	C189R116	#N/A	3.5557	2.286	0.642911	4.87702	2.286	0.142713
CUST_3718_PI417904088	C041R022	MX3	2.45623	2.28525	0.930388	4.87449	2.28525	0.594065
CUST_776_PI417904088	C260R117	PIK3R1	1.67644	2.285	1.36301	4.87364	2.285	4.26267
CUST_16183_PI417904088	C109R167	LPL	2.41257	2.28425	0.94681	4.87111	2.28425	1.00796
CUST_31706_PI417904088	C207R073	IFIT5	2.34315	2.2755	0.971128	4.84165	2.2755	1.00796
CUST_9439_PI417904088	C201R128	MBOAT2	2.83672	2.27425	0.801717	4.83746	2.27425	0.433677
CUST_23512_PI417904088	C025R082	IFNG	2.05728	2.2705	1.10364	4.8249	2.2705	2.06386
CUST_32704_PI417904088	C155R155	TRIM35	3.08057	2.26975	0.736795	4.8224	2.26975	0.346941
8_3_22_5	C044R145	FPR1	3.98184	2.268	0.569586	4.81655	2.268	0
CUST_35218_PI417904088	C233R097	-	2.49264	2.267	0.909476	4.81321	2.267	0.594065
CUST_19551_PI417904088	C111R139	ABCB5	2.55294	2.2665	0.887799	4.81154	2.2665	0.594065
CUST_75_PI417904088	C043R166	CKB	3.93288	2.264	0.575659	4.80321	2.264	0
CUST_19722_PI417904088	C082R167	FIS1	2.16426	2.26	1.04424	4.78991	2.26	1.57536
CUST_21846_PI417904088	C099R123	GFI1B	2.18822	2.255	1.03052	4.77334	2.255	1.57536
CUST_35340_PI417904088	C142R121	CCL2	2.36373	2.253	0.953154	4.76673	2.253	1.00796
CUST_28793_PI417904088	C176R039	PLK4	2.29763	2.25275	0.980466	4.7659	2.25275	1.33836
CUST_1021_PI417904088	C060R169	CJ72	1.7582	2.2445	1.27659	4.73873	2.2445	3.4307
CUST_18979_PI417904088	C134R013	LIPH	2.21129	2.243	1.01434	4.7338	2.243	1.33836
CUST_12300_PI417904088	C151R086	TSKU	2.95829	2.24225	0.757956	4.73134	2.24225	0.433677
CUST_19346_PI417904088	C031R004	IDUA	2.3677	2.23725	0.944902	4.71497	2.23725	1.00796
CUST_5901_PI417904088	C256R131	STOML3	1.97881	2.22975	1.12681	4.69053	2.22975	2.06386
CUST_33418_PI417904088	C219R007	MMP13	2.61099	2.22925	0.853793	4.6889	2.22925	0.594065
CUST_12011_PI417904088	C152R001	RAB42	2.0062	2.22725	1.11018	4.68241	2.22725	2.06386
CUST_19154_PI417904088	C150R069	NELFD	2.0912	2.2265	1.0647	4.67997	2.2265	1.57536
CUST_32428_PI417904088	C024R134	CCL13	1.68246	2.2265	1.32336	4.67997	2.2265	4.26267
CUST_11506_PI417904088	C159R064	RXRG	2.25999	2.22475	0.984406	4.6743	2.22475	1.33836
CUST_30562_PI417904088	C188R008	GNG7	1.605	2.2245	1.38598	4.67349	2.2245	4.26267
CUST_9896_PI417904088	C010R026	RHG15	3.29874	2.22175	0.673514	4.66459	2.22175	0.142713
CUST_8810_PI417904088	C182R013	-	2.86356	2.2155	0.773687	4.64443	2.2155	0.433677
CUST_5807_PI417904088	C036R008	TRIM105	1.9198	2.215	1.15377	4.64282	2.215	2.69901
CUST_8356_PI417904088	C066R042	MAN2B2	1.9161	2.215	1.15599	4.64282	2.215	2.69901
CUST_4218_PI417904088	C152R030	-	2.88851	2.2125	0.765967	4.63478	2.2125	0.433677
CUST_24461_PI417904088	C250R033	PIP5K1B	2.6777	2.2115	0.825895	4.63157	2.2115	0.594065
CUST_1224_PI417904088	C177R123	CKB	3.04647	2.207	0.724446	4.61714	2.207	0.433677
CUST_15693_PI417904088	C044R160	PLEKHA1	2.35549	2.20475	0.936004	4.60995	2.20475	1.00796
CUST_40928_PI417904088	C064R008	TSPAN9	3.08568	2.20125	0.713377	4.59878	2.20125	0.346941
CUST_23807_PI417904088	C037R166	FABP3	1.58175	2.1915	1.38549	4.5678	2.1915	5.57966
CUST_13130_PI417904088	C236R163	LG3BP	2.48532	2.19125	0.881678	4.56701	2.19125	0.594065
CUST_16343_PI417904088	C166R036	SH3PXD2A	3.38411	2.18875	0.646772	4.5591	2.18875	0.142713
CUST_35943_PI417904088	C198R164	NKL	2.39647	2.186	0.912174	4.55042	2.186	1.00796
CUST_35884_PI417904088	C165R073	CLML	2.96772	2.1855	0.736424	4.54884	2.1855	0.433677
CUST_12820_PI417904088	C022R023	SOCS1	2.6964	2.184	0.80997	4.54412	2.184	0.594065
CUST_40772_PI417904088	C260R126	HPN	2.18098	2.18275	1.00081	4.54018	2.18275	1.57536
CUST_10321_PI417904088	C157R092	NCOA7	1.93353	2.1805	1.12773	4.53311	2.1805	2.69901
CUST_9226_PI417904088	C078R048	TRAM2	4.64725	2.17975	0.469041	4.53075	2.17975	0
CUST_6411_PI417904088	C030R027	ALDH3A2	3.11648	2.176	0.698223	4.51899	2.176	0.346941
CUST_13832_PI417904088	C133R059	EHD4	2.8915	2.17525	0.75229	4.51664	2.17525	0.433677
CUST_5599_PI417904088	C147R129	-	1.71699	2.15575	1.25554	4.456	2.15575	4.26267
CUST_12167_PI417904088	C150R061	JPH1	1.92822	2.155	1.11761	4.45369	2.155	2.69901
CUST_6825_PI417904088	C108R013	SNTB1	2.25571	2.15475	0.955241	4.45291	2.15475	1.33836
11_3_1_17	C128R041	LGALS9	1.69126	2.15375	1.27346	4.44983	2.15375	4.26267
CUST_10512_PI417904088	C149R157	PICA	2.3388	2.1525	0.920344	4.44598	2.1525	1.00796
CUST_24397_PI417904088	C074R108	ASRGL1	3.63305	2.14825	0.591308	4.4329	2.14825	0.142713
CUST_24431_PI417904088	C126R011	TRIM16	2.41419	2.13975	0.886322	4.40686	2.13975	1.00796
CUST_41653_PI417904088	C261R136	HSBP1	2.60786	2.13475	0.818584	4.39161	2.13475	0.594065
CUST_24442_PI417904088	C227R135	TRIM35	1.75535	2.134	1.21571	4.38933	2.134	3.4307
CUST_14518_PI417904088	C202R067	S10A5	2.08896	2.13125	1.02024	4.38097	2.13125	1.57536
CUST_22123_PI417904088	C139R032	RSAD2	1.66218	2.128	1.28025	4.37111	2.128	4.26267
CUST_9773_PI417904088	C060R046	CMPK2	1.81139	2.12625	1.17382	4.36581	2.12625	3.4307
CUST_5296_PI417904088	C185R007	NAMPT	2.26327	2.124	0.938466	4.35901	2.124	1.33836
CUST_11507_PI417904088	C251R100	TMEFF1	2.01016	2.1215	1.05539	4.35146	2.1215	2.06386
CUST_22640_PI417904088	C171R113	GADD45A	3.68829	2.12075	0.574995	4.3492	2.12075	0.142713
CUST_40793_PI417904088	C121R145	KAL6B	2.15432	2.12075	0.984418	4.3492	2.12075	1.57536
CUST_34656_PI417904088	C230R105	MRC1	2.06193	2.1185	1.02744	4.34242	2.1185	2.06386
CUST_3124_PI417904088	C168R018	NUB1	2.96528	2.11825	0.714351	4.34167	2.11825	0.433677
CUST_11344_PI417904088	C141R158	SPG20	1.62187	2.11475	1.3039	4.33115	2.11475	4.26267
10_3_12_8	C017R065	FARP1	2.26741	2.11075	0.930907	4.31916	2.11075	1.33836
10_3_7_21	C027R097	EPDR1	2.84486	2.10875	0.74125	4.31317	2.10875	0.433677
CUST_16403_PI417904088	C098R014	PECR	2.52905	2.104	0.831933	4.299	2.104	0.594065
CUST_27295_PI417904088	C023R019	CD276	2.27648	2.104	0.924236	4.299	2.104	1.33836
CUST_5397_PI417904088	C082R073	CRYL1	3.54246	2.1005	0.592949	4.28858	2.1005	0.142713
CUST_15068_PI417904088	C256R129	AP1S3	2.46579	2.094	0.849222	4.2693	2.094	0.594065
CUST_11108_PI417904088	C123R041	RBM38	2.13905	2.0915	0.977769	4.26191	2.0915	1.57536
CUST_14789_PI417904088	C107R080	ANKRD11	2.3881	2.08325	0.872347	4.23761	2.08325	1.00796
CUST_28603_PI417904088	C038R034	ARHGAP39	2.92391	2.08175	0.711974	4.2332	2.08175	0.433677
CUST_41596_PI417904088	C161R062	RXRG	2.57159	2.08175	0.80952	4.2332	2.08175	0.594065
CUST_13841_PI417904088	C208R010	SERINC5	1.95596	2.07875	1.06278	4.22441	2.07875	2.06386
CUST_26149_PI417904088	C206R134	GPR137B	4.50118	2.0775	0.461546	4.22075	2.0775	0
9_3_11_1	C182R163	CSRP2	3.21627	2.07425	0.644924	4.21125	2.07425	0.142713
CUST_6819_PI417904088	C161R018	TSN9	3.51013	2.0715	0.590148	4.20323	2.0715	0.142713
CUST_24186_PI417904088	C260R153	IFI44L	1.79713	2.0715	1.15267	4.20323	2.0715	3.4307
CUST_20650_PI417904088	C143R012	MICU2	1.77703	2.068	1.16374	4.19305	2.068	3.4307
CUST_20772_PI417904088	C148R063	FCGR2B	2.62092	2.0655	0.788082	4.18579	2.0655	0.594065
CUST_36803_PI417904088	C255R019	HPS4	1.66391	2.064	1.24045	4.18144	2.064	4.26267
CUST_13764_PI417904088	C058R021	CCT3	2.82771	2.0625	0.729388	4.1771	2.0625	0.433677
CUST_17806_PI417904088	C145R061	DUSP2	2.62511	2.06025	0.784825	4.17059	2.06025	0.594065
CUST_20486_PI417904088	C044R093	TRAM2	3.24898	2.05525	0.632584	4.15616	2.05525	0.142713
CUST_27166_PI417904088	C140R097	SQLE	1.65534	2.04575	1.23585	4.12888	2.04575	4.26267
CUST_3674_PI417904088	C239R018	TOB1	1.86489	2.0445	1.09631	4.1253	2.0445	2.69901
CUST_1295_PI417904088	C086R020	-	3.34953	2.0415	0.609489	4.11673	2.0415	0.142713
CUST_32725_PI417904088	C260R127	SLC29A2	1.79044	2.037	1.13771	4.10391	2.037	3.4307
CUST_22470_PI417904088	C161R164	LPL	3.46167	2.0355	0.588012	4.09965	2.0355	0.142713
CUST_22940_PI417904088	C193R042	HERC3	1.79642	2.0345	1.13253	4.09681	2.0345	3.4307
CUST_5223_PI417904088	C230R123	GSTT1	2.95115	2.034	0.689223	4.09539	2.034	0.433677
CUST_33998_PI417904088	C119R055	PMP2	1.84178	2.03125	1.10288	4.08759	2.03125	2.69901
CUST_24742_PI417904088	C203R110	ANO5	2.47601	2.031	0.820271	4.08688	2.031	0.594065
CUST_25002_PI417904088	C022R103	USP18	2.12109	2.02975	0.956936	4.08334	2.02975	1.57536
CUST_20586_PI417904088	C249R090	HELZ2	1.62129	2.0285	1.25117	4.0798	2.0285	4.26267
9_4_12_14	C059R148	SLAMF8	2.81046	2.027	0.721235	4.07556	2.027	0.433677
CUST_34668_PI417904088	C151R049	FBF1	2.18975	2.0235	0.92408	4.06569	2.0235	1.57536
CUST_2834_PI417904088	C066R088	GRN	3.29707	2.02325	0.61365	4.06498	2.02325	0.142713
CUST_21126_PI417904088	C202R068	GRAMD3	2.29634	2.02025	0.879768	4.05654	2.02025	1.33836
CUST_33571_PI417904088	C216R037	ARHGAP22	2.01256	2.01825	1.00283	4.05092	2.01825	2.06386
CUST_26468_PI417904088	C080R102	CORO1C	3.62122	2.01725	0.557064	4.04811	2.01725	0.142713
CUST_26746_PI417904088	C085R140	CST1	2.01665	2.01675	1.00005	4.04671	2.01675	2.06386
CUST_10278_PI417904088	C215R111	GRN	3.3096	2.01625	0.609212	4.04531	2.01625	0.142713
CUST_31620_PI417904088	C170R065	MYT1L	2.35279	2.013	0.85558	4.03621	2.013	1.00796
CUST_23704_PI417904088	C050R047	-	1.7064	2.013	1.17967	4.03621	2.013	4.26267
CUST_24506_PI417904088	C149R089	TYROBP	2.74907	2.00825	0.730519	4.02294	2.00825	0.433677
CUST_35526_PI417904088	C236R033	SNTA1	1.84267	2.008	1.08972	4.02224	2.008	2.69901
CUST_15040_PI417904088	C219R022	XAF1	4.68898	2.00775	0.428185	4.02155	2.00775	0
6_1_17_19	C058R074	CRYL1	3.51993	2.00725	0.570252	4.02015	2.00725	0.142713
8_3_4_14	C024R046	MAP3K22	2.89681	2.00525	0.692227	4.01458	2.00525	0.433677
11_1_14_14	C228R030	-	3.27459	2.00425	0.612062	4.0118	2.00425	0.142713
CUST_5375_PI417904088	C246R021	ERG28	1.65959	1.9935	1.2012	3.98202	1.9935	4.26267
CUST_8586_PI417904088	C086R032	LGALS9	1.80443	1.992	1.10395	3.97788	1.992	3.4307
CUST_12500_PI417904088	C220R061	FASN	2.28335	1.99125	0.872073	3.97581	1.99125	1.33836
CUST_24379_PI417904088	C229R112	GSTT1	2.74303	1.99025	0.725566	3.97306	1.99025	0.433677
CUST_9383_PI417904088	C188R015	ENOSF1	1.96901	1.9885	1.0099	3.96824	1.9885	2.06386
11_4_12_16	C117R135	ERG28	1.88162	1.98725	1.05614	3.96481	1.98725	2.69901
CUST_2513_PI417904088	C198R010	HAMP	1.85418	1.9795	1.06759	3.94356	1.9795	2.69901
CUST_40955_PI417904088	C195R012	ESYT1A	2.01843	1.97925	0.980591	3.94288	1.97925	2.06386
CUST_9795_PI417904088	C265R079	LAL	2.17206	1.97575	0.909622	3.93333	1.97575	1.57536
CUST_14121_PI417904088	C117R065	TRIM16	2.50503	1.97475	0.788314	3.9306	1.97475	0.594065
CUST_18286_PI417904088	C114R065	ESYT1	2.43888	1.9735	0.809182	3.9272	1.9735	1.00796
CUST_7288_PI417904088	C112R167	ARPIN	2.92575	1.9715	0.673843	3.92176	1.9715	0.433677
CUST_13963_PI417904088	C250R039	-	2.82614	1.9715	0.697594	3.92176	1.9715	0.433677
CUST_25941_PI417904088	C206R065	ACAA1	2.69019	1.9705	0.732475	3.91904	1.9705	0.594065
CUST_5939_PI417904088	C222R165	PAPL	2.08681	1.96875	0.943423	3.91429	1.96875	1.57536
CUST_6667_PI417904088	C243R060	CRYM	1.78784	1.96875	1.10119	3.91429	1.96875	3.4307
CUST_5955_PI417904088	C211R161	TIMP2	3.1695	1.96775	0.62084	3.91158	1.96775	0.346941
CUST_11242_PI417904088	C217R082	NCF2	2.21141	1.96325	0.887784	3.89939	1.96325	1.33836
CUST_36005_PI417904088	C047R032	PDZPH1	3.40604	1.95625	0.574348	3.88052	1.95625	0.142713
CUST_22496_PI417904088	C143R043	RXRG	3.89439	1.95575	0.502197	3.87918	1.95575	0
10_4_5_21	C095R002	GRN	3.87935	1.955	0.50395	3.87716	1.955	0
CUST_36799_PI417904088	C184R095	GRN	4.07557	1.95275	0.479135	3.87112	1.95275	0
CUST_10336_PI417904088	C018R043	TRIM105	2.83414	1.95275	0.689009	3.87112	1.95275	0.433677
CUST_37562_PI417904088	C093R168	CCDC87	3.15549	1.947	0.617021	3.85572	1.947	0.346941
CUST_8317_PI417904088	C057R106	GRN	2.53136	1.94225	0.767276	3.84305	1.94225	0.594065
CUST_40779_PI417904088	C015R136	RGN	2.22451	1.93525	0.869966	3.82444	1.93525	1.33836
9_2_8_2	C250R007	PSAPL1	2.22757	1.935	0.868661	3.82378	1.935	1.33836
CUST_15720_PI417904088	C041R092	SSPN	2.1953	1.935	0.881429	3.82378	1.935	1.57536
CUST_3247_PI417904088	C248R051	RIMS2	2.09395	1.935	0.924093	3.82378	1.935	1.57536
CUST_40542_PI417904088	C158R014	LGALS9	2.3178	1.93125	0.833225	3.81386	1.93125	1.33836
CUST_38305_PI417904088	C181R014	RHBD1	1.64635	1.92425	1.1688	3.79539	1.92425	4.26267
CUST_14926_PI417904088	C152R066	RDH12	1.66087	1.924	1.15843	3.79474	1.924	4.26267
CUST_14260_PI417904088	C208R126	GFI1B	2.14094	1.92075	0.897154	3.7862	1.92075	1.57536
CUST_9660_PI417904088	C110R021	SDF4	1.68549	1.9205	1.13943	3.78554	1.9205	4.26267
CUST_4425_PI417904088	C223R099	CHIA	3.33166	1.91875	0.575913	3.78095	1.91875	0.142713
CUST_15466_PI417904088	C103R166	PPARB	2.54933	1.91875	0.75265	3.78095	1.91875	0.594065
CUST_40999_PI417904088	C089R160	NUP54	2.12387	1.912	0.900242	3.7633	1.912	1.57536
CUST_15157_PI417904088	C209R020	LAL	2.36541	1.91175	0.808212	3.76265	1.91175	1.00796
CUST_27087_PI417904088	C233R014	ZCCHC8	4.42364	1.91125	0.432054	3.76135	1.91125	0
CUST_19210_PI417904088	C177R058	ERG28	2.44423	1.91075	0.781739	3.76005	1.91075	1.00796
CUST_41401_PI417904088	C253R047	-	1.81809	1.91025	1.05069	3.75874	1.91025	3.4307
CUST_19242_PI417904088	C059R028	-	2.56364	1.90875	0.744548	3.75484	1.90875	0.594065
CUST_3353_PI417904088	C255R144	UBB	1.87509	1.9055	1.01622	3.74639	1.9055	2.69901
CUST_20010_PI417904088	C045R064	CYB5	2.7443	1.904	0.693803	3.74249	1.904	0.433677
CUST_9267_PI417904088	C091R025	BHLHE40	2.81896	1.9	0.674008	3.73213	1.9	0.433677
CUST_9749_PI417904088	C203R004	SYK	1.73715	1.89675	1.09188	3.72373	1.89675	3.4307
CUST_9998_PI417904088	C201R032	HAMP	2.04967	1.89475	0.924418	3.71858	1.89475	2.06386
CUST_26422_PI417904088	C210R096	NUP214	1.66284	1.891	1.13721	3.70892	1.891	4.26267
CUST_26011_PI417904088	C213R153	MPV17L	1.7474	1.89	1.0816	3.70635	1.89	3.4307
11_1_10_10	C115R011	COX6A	2.23182	1.88825	0.846057	3.70186	1.88825	1.33836
CUST_31556_PI417904088	C231R111	TMED5	2.49949	1.888	0.755355	3.70122	1.888	0.594065
CUST_31039_PI417904088	C143R029	ABCB6	2.88404	1.88675	0.654205	3.69801	1.88675	0.433677
CUST_4577_PI417904088	C150R160	KLC4	1.66988	1.8865	1.12972	3.69737	1.8865	4.26267
CUST_41146_PI417904088	C006R020	ITM2B	2.00267	1.88575	0.941619	3.69545	1.88575	2.06386
CUST_12584_PI417904088	C227R036	NELFD	2.69931	1.88425	0.698048	3.69161	1.88425	0.594065
4_2_20_21	C127R044	TGFBI	2.80676	1.88375	0.671148	3.69033	1.88375	0.433677
CUST_8836_PI417904088	C009R115	RNT2	2.4014	1.8835	0.784333	3.68969	1.8835	1.00796
CUST_30253_PI417904088	C061R130	PLX-3	1.75952	1.88325	1.07032	3.68905	1.88325	3.4307
CUST_25649_PI417904088	C071R070	KDR	1.93652	1.88275	0.972232	3.68777	1.88275	2.69901
CUST_19179_PI417904088	C237R028	SLC7A8	3.0418	1.8815	0.618549	3.68458	1.8815	0.433677
CUST_6264_PI417904088	C130R156	INSIG1	1.86794	1.88075	1.00686	3.68266	1.88075	2.69901
CUST_39951_PI417904088	C033R127	SLC17A5	1.90691	1.87975	0.985756	3.68011	1.87975	2.69901
8_1_17_6	C094R034	HYI	1.62443	1.8795	1.15702	3.67948	1.8795	4.26267
CUST_17926_PI417904088	C190R148	SEPTIN7	2.39638	1.8785	0.783889	3.67693	1.8785	1.00796
CUST_709_PI417904088	C105R015	USP11	3.00835	1.878	0.624262	3.67565	1.878	0.433677
CUST_14690_PI417904088	C233R100	KIDINS220	2.48173	1.877	0.756329	3.6731	1.877	0.594065
CUST_3374_PI417904088	C142R056	PIKFYVE	1.75037	1.8765	1.07206	3.67183	1.8765	3.4307
CUST_25358_PI417904088	C051R046	NLRC5	1.65429	1.87175	1.13145	3.65976	1.87175	4.26267
CUST_12447_PI417904088	C047R085	TBC1D15	2.5423	1.8695	0.735357	3.65406	1.8695	0.594065
CUST_7731_PI417904088	C098R089	SDR39U1	2.00567	1.8695	0.932109	3.65406	1.8695	2.06386
CUST_4850_PI417904088	C190R097	KDELR3	2.79688	1.86925	0.668333	3.65343	1.86925	0.433677
CUST_5981_PI417904088	C236R062	IFI44	2.67713	1.86825	0.697855	3.65089	1.86825	0.594065
9_1_11_14	C192R146	CYB5	2.42628	1.8665	0.769286	3.64647	1.8665	1.00796
CUST_32231_PI417904088	C137R125	MMP14	2.087	1.86575	0.893987	3.64457	1.86575	1.57536
CUST_21282_PI417904088	C152R159	GNB4	1.88446	1.86225	0.988214	3.63574	1.86225	2.69901
CUST_20089_PI417904088	C236R042	NDUFA7	2.07099	1.8605	0.898364	3.63133	1.8605	2.06386
CUST_5401_PI417904088	C143R103	ST3GAL4	1.64014	1.859	1.13344	3.62756	1.859	4.26267
CUST_20654_PI417904088	C058R138	RSPRY1	2.42692	1.858	0.765579	3.62505	1.858	1.00796
CUST_17795_PI417904088	C136R006	PLEK	2.77525	1.85725	0.669218	3.62316	1.85725	0.433677
CUST_23837_PI417904088	C194R010	MUL1B	2.06176	1.8565	0.900446	3.62128	1.8565	2.06386
CUST_25926_PI417904088	C240R078	SH2B2	2.04009	1.85525	0.909398	3.61814	1.85525	2.06386
CUST_32064_PI417904088	C248R150	CD209	2.34044	1.85475	0.79248	3.61689	1.85475	1.00796
CUST_18294_PI417904088	C015R089	CXCL11	1.61314	1.854	1.14931	3.61501	1.854	4.26267
CUST_2220_PI417904088	C020R079	GLDC	2.34614	1.84875	0.787996	3.60188	1.84875	1.00796
CUST_13599_PI417904088	C145R019	DDR2	1.67083	1.848	1.10604	3.60001	1.848	4.26267
CUST_2156_PI417904088	C239R024	PLD3	1.69218	1.84575	1.09076	3.5944	1.84575	4.26267
CUST_21020_PI417904088	C006R123	PAPSS2	2.68777	1.8455	0.686628	3.59377	1.8455	0.594065
CUST_25608_PI417904088	C205R149	IFI44	1.63042	1.8435	1.13069	3.5888	1.8435	4.26267
CUST_3041_PI417904088	C189R140	GSTT1	2.25761	1.84275	0.816239	3.58693	1.84275	1.33836
12_1_18_4	C028R009	ADPRH	2.55255	1.8425	0.721827	3.58631	1.8425	0.594065
CUST_18763_PI417904088	C184R037	ACLY	2.3174	1.8425	0.795073	3.58631	1.8425	1.33836
CUST_21527_PI417904088	C009R033	CTSA	2.37422	1.841	0.775412	3.58258	1.841	1.00796
CUST_41430_PI417904088	C066R015	ICAL	2.17605	1.839	0.845109	3.57762	1.839	1.57536
CUST_1017_PI417904088	C163R027	PLAT	2.42647	1.8375	0.757274	3.5739	1.8375	1.00796
CUST_38669_PI417904088	C043R007	CDS2	2.02669	1.836	0.90591	3.57019	1.836	2.06386
CUST_8230_PI417904088	C263R053	TNNT3	1.94639	1.83275	0.941616	3.56215	1.83275	2.06386
CUST_6024_PI417904088	C254R084	FAM168A	2.62637	1.832	0.697542	3.5603	1.832	0.594065
CUST_7734_PI417904088	C032R077	ABHD12	2.41751	1.828	0.75615	3.55045	1.828	1.00796
CUST_31525_PI417904088	C064R081	USP15	1.8915	1.827	0.965901	3.54799	1.827	2.69901
CUST_17131_PI417904088	C010R097	-	2.17904	1.826	0.837983	3.54553	1.826	1.57536
CUST_8736_PI417904088	C083R069	PAFAH1B3	2.92302	1.8205	0.622816	3.53204	1.8205	0.433677
CUST_41467_PI417904088	C106R161	TAPBP	2.31306	1.82025	0.786944	3.53142	1.82025	1.33836
CUST_23272_PI417904088	C078R080	TESK2	3.29778	1.81725	0.551052	3.52409	1.81725	0.142713
CUST_22817_PI417904088	C169R015	SDCBP	1.65372	1.81575	1.09798	3.52043	1.81575	4.26267
CUST_22743_PI417904088	C232R089	DRAM	2.03616	1.81175	0.889787	3.51068	1.81175	2.06386
CUST_6557_PI417904088	C239R108	GYAR	3.40606	1.8115	0.531846	3.51007	1.8115	0.142713
CUST_16898_PI417904088	C101R063	KYNU	2.26737	1.81125	0.798834	3.50946	1.81125	1.33836
CUST_41021_PI417904088	C184R019	FKBP1B	1.83077	1.80975	0.988521	3.50582	1.80975	2.69901
CUST_41605_PI417904088	C029R132	IFNG	2.76807	1.80725	0.652892	3.49975	1.80725	0.433677
CUST_2672_PI417904088	C203R090	IG3BP	2.9506	1.80625	0.612164	3.49732	1.80625	0.433677
CUST_11684_PI417904088	C113R120	SEPP1	1.91766	1.806	0.941773	3.49671	1.806	2.69901
CUST_15712_PI417904088	C077R042	ANP32E	1.65599	1.80525	1.09013	3.4949	1.80525	4.26267
CUST_26956_PI417904088	C217R077	TSKU	2.12003	1.80325	0.850576	3.49006	1.80325	1.57536
CUST_16654_PI417904088	C251R097	CJ57	1.68892	1.79975	1.06562	3.4816	1.79975	4.26267
CUST_20381_PI417904088	C141R015	IFIH1	3.97763	1.79825	0.452091	3.47798	1.79825	0
CUST_17312_PI417904088	C063R127	DDX58	1.60806	1.79325	1.11517	3.46595	1.79325	4.26267
CUST_27858_PI417904088	C011R012	NDUFB8	2.5257	1.793	0.709903	3.46535	1.793	0.594065
CUST_24274_PI417904088	C115R165	OXER1	3.28622	1.7845	0.543025	3.44499	1.7845	0.142713
CUST_8378_PI417904088	C244R132	CYB5A	1.74917	1.7845	1.0202	3.44499	1.7845	3.4307
CUST_38311_PI417904088	C160R005	F13A	2.49928	1.78325	0.713504	3.44201	1.78325	0.594065
CUST_1776_PI417904088	C151R056	GULP1	1.73401	1.78225	1.02782	3.43962	1.78225	3.4307
CUST_18655_PI417904088	C133R068	MAP7D1	2.32299	1.78125	0.766793	3.43724	1.78125	1.00796
CUST_1436_PI417904088	C133R170	UBTD2	2.81208	1.78075	0.63325	3.43605	1.78075	0.433677
CUST_9879_PI417904088	C231R168	PFKFB2	1.90193	1.77725	0.934447	3.42772	1.77725	2.69901
CUST_16792_PI417904088	C098R132	PLBL1	2.22266	1.77625	0.799155	3.42535	1.77625	1.33836
CUST_15580_PI417904088	C254R033	COQ6	1.87207	1.776	0.948683	3.42475	1.776	2.69901
CUST_25164_PI417904088	C078R167	ITM2A	3.10808	1.77025	0.569564	3.41113	1.77025	0.346941
CUST_22805_PI417904088	C251R135	SLC2A6	2.8265	1.76875	0.625773	3.40759	1.76875	0.433677
12_4_17_4	C015R017	TEX261	2.15202	1.7655	0.820391	3.39992	1.7655	1.57536
CUST_41402_PI417904088	C153R164	-	1.84424	1.765	0.957034	3.39874	1.765	2.69901
CUST_35461_PI417904088	C038R107	HLADMB	2.51118	1.7645	0.702658	3.39756	1.7645	0.594065
CUST_4653_PI417904088	C233R116	TNNT3	2.87028	1.761	0.613528	3.38933	1.761	0.433677
CUST_23293_PI417904088	C153R003	ERN2	2.44557	1.7595	0.719463	3.38581	1.7595	1.00796
CUST_24053_PI417904088	C143R019	AIFM2	2.91604	1.759	0.603216	3.38463	1.759	0.433677
CUST_12184_PI417904088	C160R132	TGM1	1.97782	1.7555	0.887593	3.37643	1.7555	2.06386
CUST_14247_PI417904088	C149R105	HYAL1	2.39282	1.75475	0.733339	3.37468	1.75475	1.00796
CUST_14754_PI417904088	C165R129	EPDR1	3.85151	1.7535	0.455276	3.37176	1.7535	0
CUST_17805_PI417904088	C106R044	USP18	2.04936	1.75275	0.855268	3.37	1.75275	2.06386
CUST_8683_PI417904088	C047R122	SCARF2	2.32679	1.752	0.752969	3.36825	1.752	1.00796
CUST_18636_PI417904088	C165R038	ARPIN	3.0072	1.7485	0.581438	3.36009	1.7485	0.433677
CUST_22502_PI417904088	C054R147	TTLL1	2.03811	1.7485	0.857901	3.36009	1.7485	2.06386
CUST_22712_PI417904088	C012R015	-	2.12679	1.748	0.821897	3.35893	1.748	1.57536
CUST_15917_PI417904088	C212R143	-	2.52806	1.74375	0.689758	3.34905	1.74375	0.594065
CUST_30675_PI417904088	C196R047	PIK3R3	3.12827	1.7435	0.557336	3.34847	1.7435	0.346941
CUST_15553_PI417904088	C113R123	ANP32E	2.74311	1.7415	0.634863	3.34383	1.7415	0.433677
CUST_14919_PI417904088	C123R101	BHLH3	1.97616	1.73725	0.879102	3.33399	1.73725	2.06386
CUST_19073_PI417904088	C091R035	ADIPOR2	2.50072	1.73325	0.693099	3.32476	1.73325	0.594065
CUST_38364_PI417904088	C168R150	AGA	3.08922	1.733	0.560984	3.32418	1.733	0.346941
CUST_11105_PI417904088	C207R103	PIM2	1.81346	1.73175	0.95494	3.3213	1.73175	3.4307
CUST_2890_PI417904088	C052R108	MLCK	3.89339	1.73	0.444343	3.31728	1.73	0
CUST_14071_PI417904088	C189R002	ATOX1	1.6812	1.72875	1.02828	3.31441	1.72875	4.26267
CUST_10767_PI417904088	C151R118	TMM77	2.36024	1.72675	0.731599	3.30981	1.72675	1.00796
CUST_22508_PI417904088	C049R153	-	2.4373	1.726	0.708159	3.30809	1.726	1.00796
CUST_6260_PI417904088	C263R103	G0S2	2.78505	1.724	0.61902	3.30351	1.724	0.433677
7_3_1_4	C223R022	FN1	2.32106	1.723	0.742332	3.30122	1.723	1.33836
CUST_32212_PI417904088	C151R003	TRIM16	1.67999	1.72275	1.02545	3.30065	1.72275	4.26267
CUST_5989_PI417904088	C005R090	RNT2	2.34217	1.7215	0.735003	3.29779	1.7215	1.00796
CUST_9180_PI417904088	C121R040	LICH	2.52524	1.72125	0.681617	3.29722	1.72125	0.594065
CUST_2589_PI417904088	C162R165	OARD1	2.17343	1.72075	0.791721	3.29608	1.72075	1.57536
CUST_1454_PI417904088	C210R125	NELFD	2.0604	1.72	0.834788	3.29436	1.72	2.06386
CUST_32215_PI417904088	C172R064	MATK	2.14705	1.71675	0.799584	3.28695	1.71675	1.57536
CUST_24374_PI417904088	C078R132	GVINP1	1.64716	1.7105	1.03845	3.27274	1.7105	4.26267
CUST_13988_PI417904088	C196R158	SRC	2.08687	1.70875	0.81881	3.26877	1.70875	1.57536
CUST_20885_PI417904088	C179R155	COPT1	2.28735	1.7085	0.746934	3.26821	1.7085	1.33836
CUST_1568_PI417904088	C076R064	TGFBI	2.56482	1.70625	0.665252	3.26312	1.70625	0.594065
CUST_36991_PI417904088	C035R044	CYB561A3	2.25395	1.70575	0.756782	3.26198	1.70575	1.33836
9_1_15_9	C125R166	LICH	2.89437	1.70525	0.58916	3.26085	1.70525	0.433677
CUST_27460_PI417904088	C160R127	HEXB	2.09979	1.70275	0.810915	3.25521	1.70275	1.57536
CUST_4206_PI417904088	C171R027	ASGR1	1.88234	1.7005	0.903398	3.25014	1.7005	2.69901
CUST_5260_PI417904088	C254R087	OLFM4	2.03127	1.69925	0.836547	3.24732	1.69925	2.06386
CUST_3415_PI417904088	C021R004	MYH11	1.94841	1.69875	0.871867	3.2462	1.69875	2.06386
CUST_25702_PI417904088	C134R038	PARP11	1.8742	1.698	0.905985	3.24451	1.698	2.69901
CUST_13172_PI417904088	C064R111	FCGR1A	3.25561	1.69775	0.521484	3.24395	1.69775	0.142713
CUST_23000_PI417904088	C104R036	BGLAPL	2.20958	1.69375	0.766547	3.23496	1.69375	1.33836
CUST_8700_PI417904088	C111R039	NRXN1	2.63819	1.69325	0.641823	3.23384	1.69325	0.594065
CUST_23397_PI417904088	C026R062	TCO2	3.66993	1.693	0.461316	3.23328	1.693	0.142713
CUST_6003_PI417904088	C065R028	TSN7	2.29446	1.69175	0.737321	3.23048	1.69175	1.33836
CUST_7238_PI417904088	C170R152	GSTO1	1.71319	1.69175	0.987485	3.23048	1.69175	4.26267
CUST_35803_PI417904088	C106R081	EHBP1L1	2.95476	1.69	0.571959	3.22657	1.69	0.433677
CUST_19303_PI417904088	C080R081	TGFBI	1.79586	1.69	0.941056	3.22657	1.69	3.4307
CUST_5159_PI417904088	C179R097	CRYM	2.707	1.6885	0.623754	3.22321	1.6885	0.594065
CUST_22206_PI417904088	C136R004	NAMPT	2.38336	1.687	0.707823	3.21986	1.687	1.00796
CUST_6578_PI417904088	C109R165	AACS	1.70088	1.686	0.99125	3.21763	1.686	4.26267
CUST_3910_PI417904088	C002R059	PAPL	2.33098	1.68425	0.722552	3.21373	1.68425	1.00796
CUST_12441_PI417904088	C105R163	GIG2O	2.04277	1.6825	0.823635	3.20984	1.6825	2.06386
CUST_16506_PI417904088	C067R006	SCAMP1	2.48636	1.68075	0.675988	3.20595	1.68075	0.594065
CUST_17050_PI417904088	C156R091	IER5	2.53875	1.6805	0.66194	3.20539	1.6805	0.594065
CUST_3363_PI417904088	C055R128	IFIT5	1.9616	1.6805	0.856697	3.20539	1.6805	2.06386
CUST_14963_PI417904088	C158R074	HLA-DPA1	3.12728	1.68025	0.537288	3.20483	1.68025	0.346941
CUST_8894_PI417904088	C151R026	SPIN1	2.02654	1.678	0.828011	3.19984	1.678	2.06386
CUST_9757_PI417904088	C026R012	E-H	1.76031	1.67775	0.9531	3.19929	1.67775	3.4307
CUST_348_PI417904088	C154R022	DF-5	2.61975	1.67725	0.640233	3.19818	1.67725	0.594065
CUST_41488_PI417904088	C174R152	CD83	1.83935	1.677	0.911735	3.19762	1.677	2.69901
CUST_3100_PI417904088	C046R068	YWHAZ	1.77292	1.67575	0.945193	3.19485	1.67575	3.4307
CUST_12513_PI417904088	C224R127	DIAPH1	2.12907	1.6735	0.786024	3.18988	1.6735	1.57536
7_3_17_2	C159R008	RGS5	1.62158	1.6725	1.0314	3.18766	1.6725	4.26267
CUST_24031_PI417904088	C191R028	CHAF1A	2.66527	1.67175	0.627234	3.18601	1.67175	0.594065
CUST_19185_PI417904088	C206R003	ADPRH	2.01498	1.66975	0.828667	3.18159	1.66975	2.06386
CUST_34126_PI417904088	C195R008	ZDHHC7	3.31301	1.6685	0.503621	3.17884	1.6685	0.142713
CUST_24026_PI417904088	C074R105	CD9	1.82967	1.66725	0.911228	3.17609	1.66725	3.4307
CUST_14452_PI417904088	C050R143	SRK2	1.74443	1.667	0.955615	3.17554	1.667	3.4307
CUST_16381_PI417904088	C084R019	-	2.07878	1.6635	0.800229	3.16784	1.6635	1.57536
CUST_35200_PI417904088	C085R169	NECTIN2	1.86986	1.66075	0.888166	3.16181	1.66075	2.69901
CUST_495_PI417904088	C223R039	MICAL2	1.81324	1.6605	0.915766	3.16126	1.6605	3.4307
CUST_18303_PI417904088	C011R029	NFATC2	1.61958	1.66	1.02496	3.16017	1.66	4.26267
CUST_5421_PI417904088	C068R110	ENP2	2.63046	1.6595	0.630879	3.15907	1.6595	0.594065
CUST_24260_PI417904088	C041R130	LIMD1	1.62111	1.65925	1.02353	3.15852	1.65925	4.26267
CUST_22636_PI417904088	C160R062	SMAD5	1.71713	1.65775	0.965416	3.15524	1.65775	4.26267
CUST_40272_PI417904088	C161R032	PLEK	2.45359	1.657	0.675336	3.1536	1.657	0.594065
CUST_28143_PI417904088	C217R160	COL4A3	2.29257	1.6565	0.722552	3.15251	1.6565	1.33836
CUST_2282_PI417904088	C019R163	PLXNB2	3.01736	1.65625	0.548907	3.15196	1.65625	0.433677
6_2_22_8	C162R020	ANXA5	1.95401	1.656	0.84749	3.15142	1.656	2.06386
CUST_9372_PI417904088	C222R126	CYB561A3	2.28666	1.65575	0.72409	3.15087	1.65575	1.33836
CUST_1073_PI417904088	C176R151	CTSB	1.96802	1.654	0.840438	3.14705	1.654	2.06386
CUST_33686_PI417904088	C101R018	GPR156	2.12633	1.6515	0.776689	3.1416	1.6515	1.57536
CUST_7148_PI417904088	C137R043	LSS	2.13244	1.6495	0.773527	3.13725	1.6495	1.57536
CUST_13705_PI417904088	C257R050	CHKA	2.3984	1.64925	0.687647	3.13671	1.64925	1.00796
CUST_16549_PI417904088	C058R120	GLU2B	2.97961	1.64675	0.552673	3.13127	1.64675	0.433677
CUST_31698_PI417904088	C057R115	SRC	1.65721	1.64275	0.991275	3.1226	1.64275	4.26267
CUST_9962_PI417904088	C135R027	NBEAL1	2.41441	1.64225	0.680188	3.12152	1.64225	1.00796
CUST_3312_PI417904088	C113R125	LGMN	1.68953	1.64075	0.971127	3.11828	1.64075	4.26267
CUST_10614_PI417904088	C151R040	BACE2	2.04724	1.6405	0.801322	3.11774	1.6405	2.06386
CUST_9358_PI417904088	C046R025	SDR	2.55982	1.64025	0.640768	3.1172	1.64025	0.594065
CUST_6338_PI417904088	C019R162	LICH	3.29602	1.63975	0.497495	3.11612	1.63975	0.142713
CUST_32900_PI417904088	C098R114	PIK3R3	2.9697	1.63825	0.551656	3.11288	1.63825	0.433677
CUST_907_PI417904088	C046R114	SERINC5	1.83012	1.63825	0.895159	3.11288	1.63825	3.4307
CUST_18956_PI417904088	C206R147	SMIM24	2.58418	1.6375	0.633664	3.11126	1.6375	0.594065
CUST_2760_PI417904088	C068R030	MAF1	2.59324	1.63725	0.631352	3.11072	1.63725	0.594065
CUST_15465_PI417904088	C252R023	S20AA	2.04676	1.63625	0.799435	3.10857	1.63625	2.06386
CUST_11188_PI417904088	C241R136	BIN3	1.96174	1.6345	0.833191	3.1048	1.6345	2.06386
CUST_13382_PI417904088	C137R168	GLCM	3.06413	1.63425	0.533348	3.10426	1.63425	0.346941
CUST_17643_PI417904088	C152R054	CTSL	1.81363	1.63375	0.900816	3.10319	1.63375	3.4307
CUST_41064_PI417904088	C240R145	SRK2	1.70433	1.633	0.958147	3.10157	1.633	4.26267
CUST_9463_PI417904088	C102R106	CYB5	2.28141	1.63275	0.715676	3.10104	1.63275	1.33836
11_4_7_15	C041R169	HSP30	1.74379	1.63075	0.935175	3.09674	1.63075	3.4307
CUST_8453_PI417904088	C212R009	SLC12A9	1.66089	1.62725	0.979747	3.08924	1.62725	4.26267
CUST_4377_PI417904088	C184R132	MFS11	2.56209	1.6255	0.634442	3.08549	1.6255	0.594065
CUST_3884_PI417904088	C209R094	TRPV1	1.84331	1.622	0.879938	3.07801	1.622	2.69901
CUST_9922_PI417904088	C067R027	SLC46A2	2.05096	1.61975	0.789752	3.07322	1.61975	2.06386
CUST_6102_PI417904088	C057R080	GRAMD2B	2.88515	1.6195	0.561323	3.07269	1.6195	0.433677
CUST_13785_PI417904088	C053R062	CGREF1	1.81605	1.61725	0.89053	3.0679	1.61725	3.4307
CUST_3218_PI417904088	C175R087	TRIM25	2.09698	1.616	0.770631	3.06524	1.616	1.57536
CUST_5959_PI417904088	C134R116	VCAM1	2.13591	1.61525	0.756233	3.06365	1.61525	1.57536
CUST_3222_PI417904088	C149R014	RUFY2	2.4391	1.611	0.66049	3.05463	1.611	1.00796
7_2_12_16	C216R105	GSTT1	2.69603	1.60775	0.59634	3.04776	1.60775	0.594065
CUST_16669_PI417904088	C252R007	GOT1	1.81143	1.607	0.887144	3.04618	1.607	3.4307
CUST_20457_PI417904088	C264R064	PARP12	1.71521	1.605	0.935743	3.04196	1.605	4.26267
CUST_26354_PI417904088	C198R105	CLEC4M	1.71373	1.60475	0.936405	3.04143	1.60475	4.26267
CUST_13025_PI417904088	C162R145	MAN2B1	2.89723	1.604	0.553632	3.03985	1.604	0.433677
CUST_12590_PI417904088	C124R055	GRN	2.54967	1.6025	0.628512	3.03669	1.6025	0.594065
7_1_9_18	C101R095	VCAM1	1.65032	1.6025	0.971023	3.03669	1.6025	4.26267
CUST_40172_PI417904088	C028R129	FUCA2	1.62493	1.6015	0.985584	3.03459	1.6015	4.26267
CUST_2003_PI417904088	C126R021	PPP4R3A	1.67154	1.5975	0.955704	3.02618	1.5975	4.26267
CUST_39355_PI417904088	C142R063	TAP2A1	1.63034	1.5965	0.979243	3.02409	1.5965	4.26267
CUST_27326_PI417904088	C058R152	GVINP1	1.61489	1.5965	0.988611	3.02409	1.5965	4.26267
CUST_23297_PI417904088	C209R070	SAMD9	2.0067	1.59525	0.79496	3.02147	1.59525	2.06386
CUST_1282_PI417904088	C144R112	TSKU	2.76628	1.59375	0.576134	3.01833	1.59375	0.433677
CUST_22989_PI417904088	C237R068	TNF	1.6035	1.5925	0.993139	3.01571	1.5925	5.57966
CUST_11093_PI417904088	C213R017	VATH	2.21705	1.59025	0.717283	3.01102	1.59025	1.33836
CUST_4521_PI417904088	C065R005	CS	1.67953	1.59025	0.946843	3.01102	1.59025	4.26267
CUST_25682_PI417904088	C001R135	MRC1	2.42101	1.58975	0.656648	3.00997	1.58975	1.00796
CUST_24417_PI417904088	C114R089	SLC25A35	2.3367	1.58975	0.680339	3.00997	1.58975	1.00796
CUST_21036_PI417904088	C266R119	OARD1	2.20843	1.58825	0.719176	3.00684	1.58825	1.33836
CUST_26977_PI417904088	C190R104	SCPEP1	3.4075	1.588	0.46603	3.00632	1.588	0.142713
CUST_28063_PI417904088	C103R033	IL4RA	2.0078	1.58475	0.789296	2.99956	1.58475	2.06386
CUST_15126_PI417904088	C197R083	AMDHD1	2.75097	1.584	0.575798	2.998	1.584	0.433677
CUST_35543_PI417904088	C253R020	NRIP2	1.99434	1.5835	0.793998	2.99696	1.5835	2.06386
CUST_14558_PI417904088	C162R013	OSTM1	2.08696	1.57975	0.756964	2.98918	1.57975	1.57536
CUST_18637_PI417904088	C168R035	ALPK1	2.25121	1.578	0.700955	2.98556	1.578	1.33836
CUST_2058_PI417904088	C163R168	DS22A	2.49889	1.57625	0.630781	2.98194	1.57625	0.594065
CUST_19108_PI417904088	C252R119	TGFBI	3.03172	1.572	0.518517	2.97317	1.572	0.433677
CUST_34671_PI417904088	C151R104	-GA	1.63874	1.57075	0.95851	2.97059	1.57075	4.26267
CUST_10101_PI417904088	C145R138	VAE2	1.82641	1.569	0.859062	2.96699	1.569	3.4307
CUST_20348_PI417904088	C098R057	VANGL2	2.21933	1.56875	0.706856	2.96648	1.56875	1.33836
CUST_31394_PI417904088	C232R067	SSUH2	1.65174	1.568	0.949299	2.96493	1.568	4.26267
CUST_17990_PI417904088	C200R169	SWAP70	2.38399	1.56525	0.656567	2.95929	1.56525	1.00796
CUST_32164_PI417904088	C101R157	TJP1A	2.11729	1.5625	0.737973	2.95365	1.5625	1.57536
CUST_22150_PI417904088	C087R026	MS4A8	2.94878	1.561	0.529371	2.95058	1.561	0.433677
CUST_20924_PI417904088	C075R112	GRAMD2B	1.81547	1.55975	0.859146	2.94803	1.55975	3.4307
CUST_19675_PI417904088	C031R150	DNM2	1.84122	1.5585	0.846452	2.94547	1.5585	2.69901
CUST_38104_PI417904088	C245R068	PLOD3	2.52435	1.5575	0.61699	2.94343	1.5575	0.594065
CUST_31744_PI417904088	C077R129	MANBA	3.05252	1.55675	0.509989	2.9419	1.55675	0.433677
CUST_1533_PI417904088	C255R074	FH	2.13015	1.55575	0.730347	2.93987	1.55575	1.57536
11_2_18_14	C250R042	KYNU	1.90555	1.5515	0.814199	2.93122	1.5515	2.69901
CUST_35711_PI417904088	C214R014	AGPS	1.58586	1.551	0.97802	2.9302	1.551	5.57966
CUST_27786_PI417904088	C211R010	DCTD	1.9098	1.55	0.811602	2.92817	1.55	2.69901
CUST_17188_PI417904088	C198R143	IVD	2.43661	1.5495	0.635926	2.92716	1.5495	1.00796
CUST_8985_PI417904088	C112R011	STRN3	1.70906	1.54925	0.906494	2.92665	1.54925	4.26267
CUST_5965_PI417904088	C154R043	SNX8	2.84906	1.549	0.543687	2.92614	1.549	0.433677
CUST_12464_PI417904088	C081R028	SCARB1	1.93434	1.549	0.80079	2.92614	1.549	2.69901
CUST_35119_PI417904088	C189R001	-	1.65992	1.5465	0.93167	2.92108	1.5465	4.26267
9_3_22_3	C209R041	PSAPL1	2.31509	1.5415	0.66585	2.91097	1.5415	1.33836
CUST_13780_PI417904088	C100R014	TAP1	2.46361	1.53875	0.624592	2.90543	1.53875	0.594065
CUST_13698_PI417904088	C048R014	TAPBP	1.76207	1.53825	0.872981	2.90442	1.53825	3.4307
CUST_5524_PI417904088	C122R168	RSPRY1	2.57966	1.53675	0.595719	2.9014	1.53675	0.594065
CUST_31799_PI417904088	C016R057	TRIM25	2.68989	1.5365	0.571214	2.9009	1.5365	0.594065
CUST_6604_PI417904088	C088R110	HSP30	2.45304	1.52625	0.622186	2.88036	1.52625	0.594065
CUST_18715_PI417904088	C147R006	SPIN1	3.09926	1.52575	0.492295	2.87936	1.52575	0.346941
CUST_41209_PI417904088	C174R086	SLC6A6	1.88136	1.52275	0.809388	2.87338	1.52275	2.69901
CUST_343_PI417904088	C118R158	PIP5KL1	2.66082	1.52175	0.571911	2.87139	1.52175	0.594065
CUST_36146_PI417904088	C141R029	SDHA	2.15919	1.52175	0.704778	2.87139	1.52175	1.57536
CUST_16520_PI417904088	C144R102	CTSB	2.11495	1.52075	0.719049	2.8694	1.52075	1.57536
CUST_14506_PI417904088	C255R111	COPS7B	2.04043	1.51925	0.744573	2.86642	1.51925	2.06386
6_2_1_17	C118R155	-	1.67446	1.519	0.907158	2.86592	1.519	4.26267
11_1_11_17	C005R058	EPDR1	2.03277	1.517	0.746271	2.86195	1.517	2.06386
CUST_6497_PI417904088	C060R161	PLXNB2	1.64504	1.51675	0.922016	2.86146	1.51675	4.26267
CUST_14745_PI417904088	C189R150	CACO2	1.86018	1.51475	0.814301	2.85749	1.51475	2.69901
CUST_19461_PI417904088	C237R134	ZDHHC6	1.64441	1.513	0.920086	2.85403	1.513	4.26267
CUST_31496_PI417904088	C239R132	MMP14	1.58813	1.51175	0.951905	2.85156	1.51175	5.57966
CUST_16018_PI417904088	C102R006	CKLF7	2.12157	1.50875	0.711147	2.84563	1.50875	1.57536
CUST_22547_PI417904088	C070R022	CGNL1	2.0898	1.50875	0.721958	2.84563	1.50875	1.57536
CUST_23395_PI417904088	C249R047	FAM133B	2.36846	1.50725	0.636383	2.84268	1.50725	1.00796
CUST_9570_PI417904088	C076R150	CB5LP	2.56144	1.5065	0.588146	2.8412	1.5065	0.594065
CUST_13677_PI417904088	C192R149	PAG1	2.20901	1.505	0.6813	2.83825	1.505	1.33836
CUST_22641_PI417904088	C191R130	OR52B2	2.22154	1.502	0.676106	2.83235	1.502	1.33836
CUST_4654_PI417904088	C135R160	SACS	2.12785	1.50175	0.705761	2.83186	1.50175	1.57536
CUST_17549_PI417904088	C221R024	PPA1	1.88839	1.50075	0.794723	2.8299	1.50075	2.69901
CUST_23063_PI417904088	C100R006	RAB9A	1.83771	1.49825	0.815279	2.825	1.49825	2.69901
CUST_5312_PI417904088	C207R051	PXMP2	2.2244	1.49775	0.673329	2.82402	1.49775	1.33836
CUST_11383_PI417904088	C112R131	FBXW5	2.57383	1.49675	0.581527	2.82206	1.49675	0.594065
CUST_31727_PI417904088	C156R037	VAT1	1.62689	1.49225	0.91724	2.81327	1.49225	4.26267
3_1_16_4	C015R006	ATP5IF1	1.93762	1.4915	0.76976	2.81181	1.4915	2.69901
CUST_31761_PI417904088	C212R059	CD276	1.92781	1.488	0.771862	2.805	1.488	2.69901
CUST_31596_PI417904088	C171R004	SPRYD3	1.9665	1.4875	0.75642	2.80403	1.4875	2.06386
CUST_4484_PI417904088	C018R107	LICH	2.88671	1.48675	0.515032	2.80257	1.48675	0.433677
CUST_19195_PI417904088	C217R045	ICAL	1.92202	1.4865	0.773406	2.80208	1.4865	2.69901
CUST_35599_PI417904088	C221R158	MTSS1LB	1.80047	1.4865	0.825619	2.80208	1.4865	3.4307
CUST_31527_PI417904088	C255R143	RAB22A	1.79469	1.484	0.826884	2.79723	1.484	3.4307
CUST_23630_PI417904088	C086R056	ID2	1.93129	1.48375	0.76827	2.79675	1.48375	2.69901
11_1_1_6	C011R019	LAMTOR5	1.99846	1.4835	0.742323	2.79626	1.4835	2.06386
CUST_28873_PI417904088	C013R072	NINJ1	1.73434	1.48325	0.855225	2.79578	1.48325	3.4307
CUST_3752_PI417904088	C202R150	CTBS	1.85778	1.48225	0.797859	2.79384	1.48225	2.69901
CUST_24347_PI417904088	C119R170	D-SE2	1.59161	1.481	0.930505	2.79142	1.481	5.57966
CUST_7418_PI417904088	C188R058	BSCL2	2.09957	1.4805	0.705145	2.79045	1.4805	1.57536
CUST_27724_PI417904088	C199R015	CLEC11A	1.65814	1.47975	0.892418	2.789	1.47975	4.26267
CUST_14037_PI417904088	C175R001	SLC44A2	3.03968	1.47825	0.486317	2.78611	1.47825	0.433677
CUST_22517_PI417904088	C054R016	PRP12	1.98206	1.478	0.74569	2.78562	1.478	2.06386
CUST_23284_PI417904088	C128R022	ACP2	1.75233	1.47475	0.841595	2.77935	1.47475	3.4307
8_3_5_8	C054R014	CCDC28A	1.7332	1.472	0.849296	2.77406	1.472	3.4307
CUST_39978_PI417904088	C153R034	CXB6	1.75992	1.47175	0.83626	2.77358	1.47175	3.4307
CUST_24668_PI417904088	C205R011	MCCC2	1.92951	1.46925	0.761463	2.76878	1.46925	2.69901
CUST_18453_PI417904088	C058R125	RNT2	2.08592	1.46825	0.703886	2.76686	1.46825	1.57536
CUST_12782_PI417904088	C259R142	ZNF146	1.94294	1.46825	0.755685	2.76686	1.46825	2.69901
CUST_4114_PI417904088	C053R061	A2M	1.76403	1.46775	0.832046	2.7659	1.46775	3.4307
CUST_24075_PI417904088	C023R069	GLS	1.82433	1.4665	0.803857	2.76351	1.4665	3.4307
CUST_15937_PI417904088	C107R016	PPP1R37	1.79887	1.46575	0.814815	2.76207	1.46575	3.4307
CUST_19459_PI417904088	C147R144	NPC2	1.91529	1.4655	0.765157	2.76159	1.4655	2.69901
CUST_10127_PI417904088	C163R039	NDUFA1	1.97796	1.46475	0.740537	2.76016	1.46475	2.06386
7_2_4_4	C251R107	MPC2	1.631	1.46375	0.897457	2.75824	1.46375	4.26267
CUST_5031_PI417904088	C145R156	TRIM39	1.62885	1.463	0.89818	2.75681	1.463	4.26267
CUST_40726_PI417904088	C027R068	STOML3	2.02579	1.46225	0.721815	2.75538	1.46225	2.06386
CUST_2249_PI417904088	C028R056	COCH	1.63738	1.46225	0.89304	2.75538	1.46225	4.26267
CUST_24349_PI417904088	C027R023	GULP1	2.57051	1.46025	0.568078	2.75156	1.46025	0.594065
CUST_39810_PI417904088	C141R086	RIN2	1.93976	1.45975	0.752543	2.75061	1.45975	2.69901
CUST_8562_PI417904088	C064R015	DTX3L	1.81588	1.45975	0.803882	2.75061	1.45975	3.4307
CUST_6444_PI417904088	C241R145	SUCLA2	2.08033	1.456	0.699889	2.74347	1.456	1.57536
CUST_35301_PI417904088	C216R063	SPATA1	1.90488	1.455	0.763829	2.74157	1.455	2.69901
CUST_26241_PI417904088	C088R073	OXER1	1.88429	1.455	0.772173	2.74157	1.455	2.69901
CUST_26277_PI417904088	C129R009	SLA	1.81105	1.4545	0.803125	2.74062	1.4545	3.4307
CUST_35396_PI417904088	C048R165	CEACAM18	1.66953	1.45325	0.870456	2.73824	1.45325	4.26267
CUST_290_PI417904088	C123R108	SLC9B2	1.93711	1.45125	0.749181	2.73445	1.45125	2.69901
CUST_4733_PI417904088	C162R019	ATP5SL	1.68406	1.44975	0.860864	2.73161	1.44975	4.26267
CUST_9539_PI417904088	C044R089	HPSE	2.46662	1.4465	0.586429	2.72546	1.4465	0.594065
CUST_24646_PI417904088	C151R122	RDH7	2.66254	1.445	0.542715	2.72263	1.445	0.594065
CUST_3461_PI417904088	C042R117	DRAXIN	1.79744	1.445	0.803922	2.72263	1.445	3.4307
CUST_8597_PI417904088	C069R050	NCOA7	1.82316	1.4445	0.792305	2.72168	1.4445	3.4307
CUST_14379_PI417904088	C235R119	HAVCR1	1.5955	1.444	0.905047	2.72074	1.444	5.57966
CUST_15332_PI417904088	C179R087	AGPAT5	2.01985	1.44175	0.713789	2.7165	1.44175	2.06386
CUST_8848_PI417904088	C253R092	SLC6A6	1.9523	1.441	0.738103	2.71509	1.441	2.06386
CUST_2931_PI417904088	C198R069	RETSAT	2.08927	1.437	0.687799	2.70757	1.437	1.57536
CUST_12203_PI417904088	C246R149	IL2RG	1.76898	1.434	0.810635	2.70195	1.434	3.4307
CUST_11728_PI417904088	C140R142	EML4	1.62648	1.43325	0.881196	2.70054	1.43325	4.26267
CUST_15823_PI417904088	C019R130	ASAH1	1.89715	1.433	0.755344	2.70008	1.433	2.69901
CUST_5978_PI417904088	C109R024	TMEM183A	2.1887	1.4325	0.654498	2.69914	1.4325	1.57536
CUST_2317_PI417904088	C040R108	TPM4	1.98288	1.4325	0.722435	2.69914	1.4325	2.06386
CUST_22532_PI417904088	C060R054	SLC25A1	1.59813	1.4325	0.896359	2.69914	1.4325	5.57966
CUST_30347_PI417904088	C130R165	UGT2A2	2.12681	1.432	0.673307	2.69821	1.432	1.57536
CUST_2022_PI417904088	C216R098	NECTIN1	1.58714	1.43175	0.902092	2.69774	1.43175	5.57966
CUST_26142_PI417904088	C025R014	PSMB5	1.84579	1.43125	0.775412	2.6968	1.43125	2.69901
CUST_30765_PI417904088	C120R128	ABCB6	2.80931	1.42975	0.508932	2.694	1.42975	0.433677
CUST_6166_PI417904088	C142R031	TGFBI	1.80307	1.42875	0.792399	2.69213	1.42875	3.4307
CUST_21649_PI417904088	C146R101	HLA-DPA1	2.04511	1.4285	0.698496	2.69167	1.4285	2.06386
CUST_3219_PI417904088	C210R115	EPDR1	2.4072	1.428	0.59322	2.69073	1.428	1.00796
CUST_5197_PI417904088	C194R054	GSTA2	2.07307	1.427	0.688351	2.68887	1.427	1.57536
CUST_3408_PI417904088	C081R015	GBA	2.93946	1.42525	0.484868	2.68561	1.42525	0.433677
CUST_32771_PI417904088	C007R050	ARHGEF10	2.29218	1.42375	0.621134	2.68282	1.42375	1.33836
CUST_6278_PI417904088	C193R036	SCYB7	2.08028	1.42375	0.684403	2.68282	1.42375	1.57536
CUST_3018_PI417904088	C185R139	SLC25A43	1.88445	1.42375	0.755527	2.68282	1.42375	2.69901
CUST_15561_PI417904088	C167R166	DJB12	1.90988	1.42275	0.74494	2.68096	1.42275	2.69901
CUST_26686_PI417904088	C255R080	IDH3G	2.11119	1.42225	0.673672	2.68003	1.42225	1.57536
CUST_35254_PI417904088	C028R116	-	1.83676	1.42125	0.773782	2.67817	1.42125	2.69901
CUST_17854_PI417904088	C022R122	CD83	2.35599	1.421	0.603144	2.67771	1.421	1.00796
CUST_10231_PI417904088	C037R088	GSTZ1	1.65367	1.4185	0.85779	2.67307	1.4185	4.26267
CUST_7045_PI417904088	C027R139	TAPBP	1.94309	1.4175	0.729507	2.67122	1.4175	2.69901
CUST_36955_PI417904088	C029R096	SPPL2A	2.12753	1.4155	0.665326	2.66752	1.4155	1.57536
12_2_13_17	C109R159	GSTT1	1.84761	1.4125	0.764499	2.66198	1.4125	2.69901
CUST_10659_PI417904088	C228R149	TCAP	1.77616	1.4075	0.792438	2.65277	1.4075	3.4307
CUST_34964_PI417904088	C053R168	MAP3K20	1.83531	1.4065	0.766356	2.65093	1.4065	2.69901
CUST_1276_PI417904088	C096R017	KMO	1.8698	1.406	0.751952	2.65001	1.406	2.69901
CUST_14523_PI417904088	C247R037	AP3M2	1.94169	1.40525	0.723723	2.64864	1.40525	2.69901
CUST_12045_PI417904088	C017R164	SLC2A4RG	1.61503	1.40425	0.869491	2.6468	1.40425	4.26267
CUST_4054_PI417904088	C146R151	GPR97	2.00066	1.401	0.700268	2.64085	1.401	2.06386
CUST_27629_PI417904088	C203R167	MICU2	1.89617	1.40075	0.738725	2.64039	1.40075	2.69901
7_2_10_2	C199R149	ABHD14B	2.54081	1.3975	0.550022	2.63445	1.3975	0.594065
CUST_913_PI417904088	C146R045	LRP4	2.62342	1.395	0.531748	2.62989	1.395	0.594065
CUST_13121_PI417904088	C169R089	IRF8	1.88209	1.39125	0.739206	2.62306	1.39125	2.69901
CUST_24081_PI417904088	C156R155	SLC6A6	1.64172	1.3875	0.84515	2.61625	1.3875	4.26267
8_2_8_11	C070R032	DDT	1.84493	1.38625	0.751384	2.61398	1.38625	2.69901
3_2_7_6	C219R076	AGA	2.21459	1.38375	0.624834	2.60946	1.38375	1.33836
CUST_8077_PI417904088	C128R095	LGMN	1.80523	1.3825	0.765829	2.6072	1.3825	3.4307
CUST_35224_PI417904088	C146R100	-	2.02202	1.38075	0.682855	2.60404	1.38075	2.06386
CUST_11270_PI417904088	C203R012	TMEM30A	2.36768	1.37975	0.582744	2.60223	1.37975	1.00796
CUST_19029_PI417904088	C212R053	MEAF6	1.92644	1.376	0.71427	2.59548	1.376	2.69901
8_4_4_10	C169R036	SLC44A2	2.33312	1.375	0.58934	2.59368	1.375	1.00796
CUST_16143_PI417904088	C005R132	TRAM2	2.99357	1.3745	0.459151	2.59278	1.3745	0.433677
CUST_25224_PI417904088	C092R126	RGS21	2.6892	1.37325	0.510654	2.59053	1.37325	0.594065
CUST_8360_PI417904088	C163R053	DAGLA	1.93546	1.37275	0.709263	2.58964	1.37275	2.69901
11_3_4_14	C144R032	PEPE	2.56292	1.3695	0.534351	2.58381	1.3695	0.594065
CUST_51_PI417904088	C116R055	HNMT	2.05125	1.368	0.666912	2.58112	1.368	2.06386
CUST_1466_PI417904088	C176R040	SLC6A6	2.16666	1.36775	0.63127	2.58068	1.36775	1.57536
CUST_12027_PI417904088	C123R034	MBOAT2	2.03938	1.36575	0.66969	2.5771	1.36575	2.06386
CUST_5458_PI417904088	C155R021	-AA	2.01815	1.36575	0.676734	2.5771	1.36575	2.06386
11_3_4_20	C120R163	MYH11	1.87951	1.3645	0.725988	2.57487	1.3645	2.69901
CUST_4331_PI417904088	C173R065	PEMT	2.2206	1.3615	0.613123	2.56952	1.3615	1.33836
CUST_5508_PI417904088	C191R040	PSL2	2.04564	1.359	0.66434	2.56507	1.359	2.06386
CUST_16332_PI417904088	C253R090	MYH11	2.85205	1.3585	0.476325	2.56418	1.3585	0.433677
CUST_24175_PI417904088	C075R068	ARF4	1.89233	1.3585	0.717898	2.56418	1.3585	2.69901
CUST_29278_PI417904088	C001R050	DDX58	1.83604	1.35825	0.739773	2.56374	1.35825	2.69901
9_2_21_7	C245R157	GCHFR	1.76751	1.358	0.768313	2.5633	1.358	3.4307
CUST_7502_PI417904088	C053R054	ZNF710	2.17758	1.35675	0.623055	2.56108	1.35675	1.57536
CUST_19917_PI417904088	C248R073	TRIM39	2.92637	1.3565	0.463544	2.56063	1.3565	0.433677
CUST_2987_PI417904088	C032R141	ARHGEF5	2.25153	1.3565	0.602478	2.56063	1.3565	1.33836
CUST_10470_PI417904088	C025R058	TPM4	1.7819	1.35625	0.761127	2.56019	1.35625	3.4307
CUST_32043_PI417904088	C125R118	USP48	1.80138	1.3555	0.752477	2.55886	1.3555	3.4307
CUST_14324_PI417904088	C241R046	ALKBH3	1.67894	1.3535	0.806164	2.55531	1.3535	4.26267
CUST_23414_PI417904088	C208R031	BHLHE40	2.84678	1.353	0.475275	2.55443	1.353	0.433677
CUST_15026_PI417904088	C234R163	PSMA2	1.99162	1.352	0.678844	2.55266	1.352	2.06386
CUST_11586_PI417904088	C102R113	KYNU	1.63358	1.352	0.827628	2.55266	1.352	4.26267
CUST_37902_PI417904088	C108R105	IVD	1.6706	1.351	0.808693	2.55089	1.351	4.26267
CUST_27242_PI417904088	C033R001	RBBP9	1.72095	1.35075	0.784887	2.55045	1.35075	3.4307
CUST_25672_PI417904088	C077R028	DGAT1	1.82632	1.34925	0.738781	2.5478	1.34925	3.4307
CUST_39908_PI417904088	C200R164	S100A4	1.60477	1.34875	0.840464	2.54691	1.34875	4.26267
CUST_18606_PI417904088	C150R005	-	1.69173	1.34625	0.795783	2.5425	1.34625	4.26267
CUST_20156_PI417904088	C141R064	PLCC	2.60022	1.34425	0.516975	2.53898	1.34425	0.594065
CUST_25380_PI417904088	C049R033	RADIL	2.59481	1.33875	0.515934	2.52932	1.33875	0.594065
CUST_20552_PI417904088	C081R148	LIPH	2.76493	1.3385	0.484099	2.52888	1.3385	0.433677
CUST_10453_PI417904088	C068R099	-GA	1.82884	1.33825	0.731747	2.52844	1.33825	3.4307
CUST_25240_PI417904088	C231R139	COL12A1	2.12488	1.3365	0.628977	2.52538	1.3365	1.57536
CUST_1790_PI417904088	C082R018	VDAC2	2.29142	1.33575	0.582937	2.52407	1.33575	1.33836
CUST_38147_PI417904088	C243R068	R-28SN5	1.75644	1.33575	0.760489	2.52407	1.33575	3.4307
CUST_3451_PI417904088	C124R065	DPP7	1.66798	1.333	0.799173	2.51926	1.333	4.26267
CUST_23523_PI417904088	C045R020	JUP	1.81203	1.32875	0.733294	2.51185	1.32875	3.4307
CUST_24210_PI417904088	C230R018	MCUR1	1.62707	1.32875	0.816653	2.51185	1.32875	4.26267
CUST_26596_PI417904088	C218R042	CISD1	1.97907	1.32825	0.671148	2.51098	1.32825	2.06386
CUST_20652_PI417904088	C152R136	PLAAT1L	1.7206	1.328	0.771822	2.51054	1.328	3.4307
CUST_22867_PI417904088	C021R170	GLOD4	1.66745	1.32675	0.795676	2.50837	1.32675	4.26267
CUST_10275_PI417904088	C065R119	IL1RL	1.62777	1.3265	0.814919	2.50794	1.3265	4.26267
CUST_23196_PI417904088	C144R006	CTSF	1.60111	1.3245	0.827238	2.50446	1.3245	5.57966
CUST_7838_PI417904088	C166R152	SH3GL1	2.08565	1.32275	0.634216	2.50142	1.32275	1.57536
CUST_1223_PI417904088	C210R004	TDO2	1.59526	1.322	0.828704	2.50012	1.322	5.57966
CUST_24456_PI417904088	C143R144	ETV6	1.74619	1.32	0.755933	2.49666	1.32	3.4307
CUST_5151_PI417904088	C035R031	CI25	1.63112	1.3195	0.808952	2.4958	1.3195	4.26267
CUST_27815_PI417904088	C123R019	EXOS2	1.64691	1.31825	0.800438	2.49363	1.31825	4.26267
CUST_25887_PI417904088	C069R105	-	2.32498	1.318	0.566887	2.4932	1.318	1.00796
CUST_9188_PI417904088	C042R002	PARK2	1.83626	1.3155	0.716401	2.48889	1.3155	2.69901
CUST_24689_PI417904088	C040R163	TXN2	2.56618	1.312	0.511267	2.48285	1.312	0.594065
CUST_11514_PI417904088	C171R093	PPA1	2.20717	1.3095	0.593294	2.47856	1.3095	1.33836
8_3_22_22	C084R129	TRIM25	1.58105	1.30925	0.828091	2.47813	1.30925	5.57966
CUST_1753_PI417904088	C248R062	ITPR1	2.2868	1.30825	0.572088	2.47641	1.30825	1.33836
CUST_19764_PI417904088	C081R022	CHIA	1.68501	1.30825	0.776403	2.47641	1.30825	4.26267
CUST_2011_PI417904088	C162R069	GSTT1	1.78001	1.30775	0.734688	2.47555	1.30775	3.4307
CUST_2051_PI417904088	C258R073	NIBAN2	1.64124	1.3055	0.795437	2.47169	1.3055	4.26267
CUST_33836_PI417904088	C156R022	TRIM16	2.35223	1.30375	0.554262	2.4687	1.30375	1.00796
CUST_13603_PI417904088	C256R011	-	1.78623	1.297	0.726111	2.45717	1.297	3.4307
CUST_20077_PI417904088	C114R148	FABP3	1.70228	1.296	0.761334	2.45547	1.296	4.26267
CUST_15972_PI417904088	C064R097	-	1.89299	1.2905	0.681727	2.44613	1.2905	2.69901
CUST_2688_PI417904088	C250R025	BCORL1	2.40856	1.29025	0.535694	2.4457	1.29025	1.00796
CUST_3667_PI417904088	C073R085	CTH	2.02876	1.29025	0.63598	2.4457	1.29025	2.06386
CUST_18666_PI417904088	C090R116	AIFM2	2.06595	1.2895	0.624167	2.44443	1.2895	2.06386
11_1_18_6	C048R068	-	1.76574	1.28625	0.728447	2.43893	1.28625	3.4307
CUST_34860_PI417904088	C251R141	CCDC90B	1.65194	1.28575	0.778327	2.43809	1.28575	4.26267
6_2_11_10	C007R020	PEPD	1.71713	1.28525	0.748486	2.43724	1.28525	4.26267
CUST_39043_PI417904088	C147R056	GALK1	1.8062	1.28275	0.710193	2.43302	1.28275	3.4307
CUST_11163_PI417904088	C019R168	SLC6A6	1.75125	1.27375	0.727336	2.41789	1.27375	3.4307
CUST_2862_PI417904088	C095R022	SLC5A2	2.04442	1.27325	0.622794	2.41705	1.27325	2.06386
CUST_38162_PI417904088	C186R032	MED13	1.60512	1.273	0.793086	2.41664	1.273	4.26267
CUST_5418_PI417904088	C029R116	CD83	1.9149	1.27275	0.664656	2.41622	1.27275	2.69901
CUST_5539_PI417904088	C071R160	BTBD1	1.61991	1.27275	0.78569	2.41622	1.27275	4.26267
CUST_24707_PI417904088	C058R163	CLN8	1.86418	1.27125	0.681936	2.41371	1.27125	2.69901
CUST_17873_PI417904088	C085R048	APOO	2.47589	1.27025	0.513048	2.41203	1.27025	0.594065
CUST_26883_PI417904088	C184R026	TRIM25	1.69287	1.26975	0.750056	2.4112	1.26975	4.26267
CUST_14370_PI417904088	C175R018	MOB1A	1.85468	1.26725	0.683271	2.40702	1.26725	2.69901
CUST_19323_PI417904088	C254R159	EHD4	1.71144	1.2665	0.74002	2.40577	1.2665	4.26267
CUST_25853_PI417904088	C019R148	RGS1	1.90795	1.26325	0.662098	2.40036	1.26325	2.69901
CUST_7944_PI417904088	C219R167	PSL2	1.71034	1.26275	0.738303	2.39953	1.26275	4.26267
9_2_19_14	C164R055	TMEM50A	1.84903	1.26225	0.682654	2.3987	1.26225	2.69901
CUST_4573_PI417904088	C080R161	LYN	1.74303	1.261	0.723453	2.39662	1.261	3.4307
CUST_38436_PI417904088	C036R077	CTSC	1.7062	1.26025	0.738632	2.39537	1.26025	4.26267
CUST_27829_PI417904088	C198R155	CPVL	1.97747	1.2595	0.636924	2.39413	1.2595	2.06386
CUST_34502_PI417904088	C136R024	RAP2B	1.63239	1.2565	0.769729	2.38915	1.2565	4.26267
CUST_21178_PI417904088	C092R119	SPX2	2.20416	1.25425	0.569036	2.38543	1.25425	1.33836
CUST_24503_PI417904088	C138R025	ZNF41	1.76946	1.252	0.707559	2.38171	1.252	3.4307
CUST_16155_PI417904088	C028R131	TPSNR	1.72725	1.2475	0.722247	2.3743	1.2475	3.4307
CUST_21265_PI417904088	C170R161	HDGFL2	1.7105	1.24725	0.729173	2.37388	1.24725	4.26267
CUST_20487_PI417904088	C172R002	SLC25A30	2.29174	1.24625	0.5438	2.37224	1.24625	1.33836
CUST_10776_PI417904088	C242R124	-	2.09934	1.244	0.592567	2.36854	1.244	1.57536
CUST_10342_PI417904088	C152R119	SLC2A8	1.82231	1.24275	0.681964	2.36649	1.24275	3.4307
CUST_2786_PI417904088	C208R023	HSD17B12	1.83894	1.2425	0.675661	2.36608	1.2425	2.69901
7_3_3_14	C147R101	PEPE	2.09961	1.24225	0.591658	2.36567	1.24225	1.57536
CUST_11721_PI417904088	C067R036	CLEC4M	1.69755	1.242	0.731643	2.36526	1.242	4.26267
CUST_21199_PI417904088	C088R014	-	1.72909	1.241	0.717717	2.36362	1.241	3.4307
CUST_28075_PI417904088	C016R063	BRD7	1.79881	1.24025	0.689485	2.36239	1.24025	3.4307
CUST_22611_PI417904088	C061R128	PSEN2	1.98065	1.24	0.626058	2.36199	1.24	2.06386
CUST_16942_PI417904088	C232R138	PTER	1.79845	1.2385	0.688647	2.35953	1.2385	3.4307
CUST_17063_PI417904088	C045R112	ACP2	1.78131	1.23575	0.693731	2.35504	1.23575	3.4307
CUST_41250_PI417904088	C202R076	LCP1	1.58654	1.233	0.777165	2.35055	1.233	5.57966
CUST_3508_PI417904088	C208R015	UQCRH	1.6454	1.231	0.748147	2.3473	1.231	4.26267
CUST_11568_PI417904088	C057R053	CD53	1.64161	1.23075	0.74972	2.34689	1.23075	4.26267
CUST_16965_PI417904088	C252R087	NPL	2.17623	1.2305	0.565427	2.34648	1.2305	1.57536
CUST_34833_PI417904088	C136R111	TRIM27	1.66987	1.2295	0.736283	2.34486	1.2295	4.26267
8_3_21_20	C101R090	IRF8	1.94175	1.22925	0.633063	2.34445	1.22925	2.69901
CUST_4465_PI417904088	C192R026	TMEM189	1.98367	1.22675	0.618423	2.34039	1.22675	2.06386
CUST_25851_PI417904088	C263R152	RGN	1.73803	1.2235	0.703956	2.33513	1.2235	3.4307
CUST_41455_PI417904088	C166R020	#N/A	1.65133	1.2235	0.74092	2.33513	1.2235	4.26267
CUST_14393_PI417904088	C252R132	ALDH2	1.8827	1.22025	0.648139	2.32987	1.22025	2.69901
CUST_25140_PI417904088	C221R039	D-SE2	1.83266	1.2195	0.665426	2.32866	1.2195	2.69901
CUST_5851_PI417904088	C101R050	C25HA	2.11505	1.21475	0.574337	2.32101	1.21475	1.57536
CUST_10229_PI417904088	C254R088	PPP1R37	2.67157	1.212	0.453666	2.31659	1.212	0.594065
CUST_26384_PI417904088	C141R022	ATP5F1C	2.04316	1.21075	0.592588	2.31458	1.21075	2.06386
CUST_14034_PI417904088	C154R077	PIM3	1.78225	1.2105	0.679198	2.31418	1.2105	3.4307
CUST_35572_PI417904088	C155R060	NAMPT	1.68461	1.20875	0.717527	2.31137	1.20875	4.26267
CUST_13405_PI417904088	C121R160	LCP1	2.19377	1.20675	0.55008	2.30817	1.20675	1.57536
CUST_9316_PI417904088	C091R008	-	1.76496	1.20675	0.683728	2.30817	1.20675	3.4307
CUST_9333_PI417904088	C231R078	FN1	1.62217	1.206	0.743446	2.30697	1.206	4.26267
CUST_4383_PI417904088	C158R021	ENPP4	1.94103	1.203	0.619773	2.30218	1.203	2.69901
CUST_1765_PI417904088	C045R137	DDT	1.77009	1.20275	0.679484	2.30178	1.20275	3.4307
CUST_9403_PI417904088	C253R073	UQCRC2	1.97317	1.20225	0.609298	2.30098	1.20225	2.06386
CUST_8660_PI417904088	C157R029	MND1	1.63889	1.20075	0.732659	2.29859	1.20075	4.26267
CUST_23756_PI417904088	C144R092	GPR137B	1.80409	1.2005	0.665434	2.29819	1.2005	3.4307
CUST_14601_PI417904088	C119R045	GLS	1.63673	1.19825	0.732101	2.29461	1.19825	4.26267
CUST_46_PI417904088	C207R158	HBA4	1.61058	1.19775	0.743676	2.29382	1.19775	4.26267
CUST_38207_PI417904088	C257R107	MAGT1	2.25031	1.19725	0.532037	2.29302	1.19725	1.33836
CUST_26238_PI417904088	C037R001	PRODH	2.01074	1.1965	0.595055	2.29183	1.1965	2.06386
CUST_19342_PI417904088	C121R002	CYSLTR2	1.84664	1.1955	0.647393	2.29024	1.1955	2.69901
CUST_27355_PI417904088	C158R060	TRIM65	1.77042	1.1955	0.675263	2.29024	1.1955	3.4307
CUST_586_PI417904088	C232R145	OSBPL9	1.73785	1.19225	0.68605	2.28509	1.19225	3.4307
CUST_10761_PI417904088	C032R155	DPP7	2.07593	1.19125	0.57384	2.28351	1.19125	1.57536
CUST_2523_PI417904088	C158R003	SYPL1	1.86042	1.19025	0.639774	2.28192	1.19025	2.69901
CUST_6113_PI417904088	C139R162	MOB1A	2.03212	1.18825	0.584735	2.27876	1.18825	2.06386
CUST_6884_PI417904088	C124R127	TMEM9	1.89534	1.1835	0.624427	2.27127	1.1835	2.69901
CUST_35021_PI417904088	C217R015	ALDH16A1	1.62913	1.182	0.725543	2.26891	1.182	4.26267
CUST_15308_PI417904088	C263R022	SULT2B1	1.59929	1.18175	0.738921	2.26852	1.18175	5.57966
12_1_13_4	C172R097	RFA1	1.82066	1.18075	0.64853	2.26695	1.18075	3.4307
CUST_971_PI417904088	C176R050	CYP3A	1.93378	1.17925	0.609815	2.26459	1.17925	2.69901
CUST_17848_PI417904088	C140R093	DUS6	2.17584	1.177	0.540941	2.26106	1.177	1.57536
CUST_5504_PI417904088	C005R028	SLC39A1	2.41904	1.17425	0.485419	2.25676	1.17425	1.00796
CUST_41169_PI417904088	C146R066	JUNB	1.9705	1.174	0.595788	2.25636	1.174	2.06386
12_4_10_1	C049R046	PSMB3	1.64671	1.173	0.71233	2.2548	1.173	4.26267
12_2_13_8	C017R009	ZFAND6	1.94219	1.1715	0.603186	2.25246	1.1715	2.69901
CUST_23575_PI417904088	C066R041	ALAS1	1.96742	1.17125	0.595322	2.25207	1.17125	2.06386
CUST_20234_PI417904088	C160R065	DF-5	2.00618	1.1705	0.583447	2.2509	1.1705	2.06386
CUST_32129_PI417904088	C069R091	RAD18	1.58729	1.16875	0.736319	2.24817	1.16875	5.57966
CUST_3389_PI417904088	C129R139	GOT2	1.7337	1.16825	0.673848	2.24739	1.16825	3.4307
CUST_27737_PI417904088	C092R012	RGS18	1.59852	1.16825	0.730834	2.24739	1.16825	5.57966
CUST_8237_PI417904088	C170R042	RAB8A	2.27589	1.16775	0.513096	2.24661	1.16775	1.33836
CUST_179_PI417904088	C159R113	PHTF1	1.61085	1.16675	0.724305	2.24505	1.16675	4.26267
CUST_13310_PI417904088	C235R048	SLC15A4	2.29978	1.16625	0.507113	2.24428	1.16625	1.33836
CUST_1508_PI417904088	C226R063	VATH	2.17309	1.1645	0.535872	2.24156	1.1645	1.57536
CUST_3297_PI417904088	C119R095	TOM1	2.04964	1.164	0.567906	2.24078	1.164	2.06386
CUST_5755_PI417904088	C084R027	MPC1	1.79316	1.164	0.649132	2.24078	1.164	3.4307
CUST_27338_PI417904088	C217R156	ZBTB14	1.78831	1.163	0.650334	2.23923	1.163	3.4307
CUST_20000_PI417904088	C266R031	PNGF	1.69555	1.163	0.685914	2.23923	1.163	4.26267
2_3_12_16	C043R167	FAM213A	2.04662	1.16225	0.567887	2.23806	1.16225	2.06386
CUST_11322_PI417904088	C100R124	TMEM50A	1.77809	1.16175	0.65337	2.23729	1.16175	3.4307
CUST_39309_PI417904088	C009R043	TYRO3	1.71651	1.161	0.676372	2.23612	1.161	4.26267
CUST_20103_PI417904088	C126R049	GALC	1.68148	1.15975	0.689718	2.23419	1.15975	4.26267
CUST_4790_PI417904088	C149R031	GFRA2	1.76935	1.1585	0.654761	2.23225	1.1585	3.4307
CUST_30320_PI417904088	C116R150	SLC2A9	2.02708	1.158	0.571264	2.23148	1.158	2.06386
CUST_33671_PI417904088	C094R137	ZBTB7A	1.61085	1.157	0.718254	2.22993	1.157	4.26267
CUST_5199_PI417904088	C066R049	TBC1D15	1.62637	1.154	0.709556	2.2253	1.154	4.26267
CUST_12051_PI417904088	C119R020	SNX27	1.59121	1.154	0.725233	2.2253	1.154	5.57966
CUST_3843_PI417904088	C014R104	CKLF7	1.63424	1.15375	0.705984	2.22491	1.15375	4.26267
CUST_11693_PI417904088	C027R008	PICK1	1.71508	1.15325	0.672418	2.22414	1.15325	4.26267
CUST_17567_PI417904088	C248R063	VPS37B	1.90876	1.153	0.604057	2.22376	1.153	2.69901
CUST_25214_PI417904088	C192R074	PARP9	1.6517	1.15275	0.697919	2.22337	1.15275	4.26267
CUST_19165_PI417904088	C085R064	BACE2	2.19129	1.15025	0.524919	2.21952	1.15025	1.57536
CUST_22578_PI417904088	C016R101	EHD4	1.72877	1.15	0.665212	2.21914	1.15	3.4307
CUST_9331_PI417904088	C140R123	KIF4	1.63655	1.15	0.702697	2.21914	1.15	4.26267
CUST_16462_PI417904088	C048R035	FSCB	1.9598	1.14975	0.586667	2.21875	1.14975	2.06386
CUST_18318_PI417904088	C141R136	VRK2	1.78136	1.145	0.642768	2.21146	1.145	3.4307
CUST_12116_PI417904088	C189R143	RAC1	1.91714	1.143	0.596202	2.2084	1.143	2.69901
CUST_9466_PI417904088	C029R161	BDH2	1.8033	1.14175	0.633143	2.20649	1.14175	3.4307
CUST_22372_PI417904088	C153R056	PERP	2.23961	1.141	0.509464	2.20534	1.141	1.33836
CUST_10037_PI417904088	C172R025	GMDS	1.77185	1.141	0.64396	2.20534	1.141	3.4307
CUST_22480_PI417904088	C076R133	PSMA7	2.50478	1.13975	0.45503	2.20343	1.13975	0.594065
CUST_8925_PI417904088	C260R151	CK54	1.88909	1.13675	0.601744	2.19885	1.13675	2.69901
CUST_4147_PI417904088	C171R026	ANKRD11	1.90954	1.1365	0.595169	2.19847	1.1365	2.69901
CUST_19730_PI417904088	C188R001	VATB2	1.64547	1.1355	0.690075	2.19695	1.1355	4.26267
CUST_39145_PI417904088	C038R124	IRF8	1.75384	1.13325	0.646153	2.19352	1.13325	3.4307
CUST_14484_PI417904088	C190R096	DDT	1.93636	1.13275	0.584991	2.19276	1.13275	2.69901
CUST_41279_PI417904088	C248R040	IFM5	1.82295	1.13275	0.621384	2.19276	1.13275	3.4307
7_4_15_4	C177R096	DDT	2.2747	1.13225	0.497758	2.192	1.13225	1.33836
4_4_7_17	C016R113	NDUFB5	1.94315	1.1305	0.581787	2.18935	1.1305	2.69901
CUST_17320_PI417904088	C183R120	ABCG20	2.20547	1.129	0.51191	2.18707	1.129	1.33836
CUST_10723_PI417904088	C253R046	RHOT1	1.76641	1.124	0.636317	2.1795	1.124	3.4307
CUST_12410_PI417904088	C234R136	-	1.68141	1.123	0.667893	2.17799	1.123	4.26267
CUST_21231_PI417904088	C226R166	PACSIN2	1.62511	1.12075	0.689648	2.1746	1.12075	4.26267
CUST_3454_PI417904088	C117R085	RUFY2	1.87581	1.1195	0.59681	2.17272	1.1195	2.69901
CUST_9066_PI417904088	C051R144	SERPI-10	1.76502	1.11925	0.634129	2.17234	1.11925	3.4307
CUST_3818_PI417904088	C069R089	CLIC2	2.19945	1.11725	0.507967	2.16933	1.11725	1.57536
CUST_2660_PI417904088	C101R064	ARFGEF1	1.80172	1.11575	0.619271	2.16708	1.11575	3.4307
CUST_26903_PI417904088	C061R124	USP46	2.5255	1.114	0.441101	2.16445	1.114	0.594065
CUST_31812_PI417904088	C144R016	RBM14	1.61459	1.114	0.689957	2.16445	1.114	4.26267
CUST_23416_PI417904088	C224R086	RNF213	2.12047	1.11175	0.524293	2.16108	1.11175	1.57536
CUST_6020_PI417904088	C003R154	RGN	1.94839	1.10975	0.569571	2.15808	1.10975	2.06386
CUST_14010_PI417904088	C102R071	TM9SF4	1.75425	1.10925	0.632321	2.15733	1.10925	3.4307
CUST_11021_PI417904088	C143R088	ABHD14B	1.92517	1.109	0.576053	2.15696	1.109	2.69901
CUST_12875_PI417904088	C053R026	LEG	2.19073	1.10625	0.504968	2.15285	1.10625	1.57536
CUST_17225_PI417904088	C096R059	TPP1	1.64764	1.105	0.670657	2.15099	1.105	4.26267
12_2_15_4	C063R145	MYCBP	1.90256	1.10425	0.580402	2.14987	1.10425	2.69901
CUST_1615_PI417904088	C166R159	SWAP70	1.58714	1.10275	0.694805	2.14764	1.10275	5.57966
CUST_24624_PI417904088	C214R146	GLIPR2	1.60028	1.10175	0.688472	2.14615	1.10175	5.57966
CUST_23281_PI417904088	C019R079	PLSCR1	2.17217	1.09925	0.506061	2.14243	1.09925	1.57536
CUST_14263_PI417904088	C025R085	FCHO2	1.94398	1.09775	0.564691	2.14021	1.09775	2.06386
CUST_26494_PI417904088	C181R155	ENTPD6	1.61384	1.096	0.679125	2.13761	1.096	4.26267
CUST_31855_PI417904088	C026R133	HHLA2	1.91889	1.094	0.570122	2.13465	1.094	2.69901
CUST_4228_PI417904088	C144R155	LGMN	1.7031	1.0935	0.642063	2.13391	1.0935	4.26267
CUST_28740_PI417904088	C094R061	CBFB	1.88516	1.09125	0.578863	2.13059	1.09125	2.69901
CUST_23909_PI417904088	C111R149	SEC61G	2.20269	1.0905	0.495075	2.12948	1.0905	1.33836
CUST_19256_PI417904088	C132R160	TPK1	1.80099	1.08775	0.603972	2.12542	1.08775	3.4307
CUST_21173_PI417904088	C048R097	TMEM50A	2.23318	1.087	0.48675	2.12432	1.087	1.33836
CUST_35140_PI417904088	C030R034	ZNF329	1.85021	1.08425	0.586015	2.12027	1.08425	2.69901
CUST_8856_PI417904088	C044R169	CD302	2.53566	1.08325	0.427207	2.1188	1.08325	0.594065
CUST_11279_PI417904088	C207R055	GL6S	1.63393	1.083	0.662817	2.11844	1.083	4.26267
CUST_17931_PI417904088	C221R072	-	2.03048	1.08175	0.532755	2.1166	1.08175	2.06386
10_2_8_11	C164R102	HSP30	1.85732	1.07825	0.580542	2.11147	1.07825	2.69901
CUST_26752_PI417904088	C139R037	ARPP19	2.03906	1.07575	0.527571	2.10782	1.07575	2.06386
CUST_13035_PI417904088	C109R112	ATOX1	1.6	1.075	0.671876	2.10672	1.075	5.57966
CUST_10154_PI417904088	C097R036	CUTC	1.6757	1.07175	0.639585	2.10198	1.07175	4.26267
CUST_8118_PI417904088	C244R157	THTPA	1.61104	1.0715	0.665097	2.10162	1.0715	4.26267
CUST_39414_PI417904088	C094R021	-	1.65725	1.07025	0.6458	2.0998	1.07025	4.26267
CUST_9535_PI417904088	C032R112	TMEM50A	1.81397	1.06975	0.58973	2.09907	1.06975	3.4307
CUST_9646_PI417904088	C100R044	PLA2G15	2.37819	1.068	0.449081	2.09652	1.068	1.00796
CUST_3184_PI417904088	C103R035	SGCE	2.05049	1.067	0.520365	2.09507	1.067	2.06386
CUST_8668_PI417904088	C047R075	PLBD2	2.17073	1.0655	0.490849	2.0929	1.0655	1.57536
CUST_5210_PI417904088	C172R016	CDC14B	1.69397	1.065	0.6287	2.09217	1.065	4.26267
CUST_36793_PI417904088	C154R151	ATG4C	1.61595	1.06325	0.657974	2.08963	1.06325	4.26267
CUST_18640_PI417904088	C210R165	LYN	1.71394	1.06	0.618457	2.08493	1.06	4.26267
CUST_21163_PI417904088	C117R066	BTG2	2.0523	1.05875	0.515885	2.08313	1.05875	2.06386
CUST_12030_PI417904088	C059R055	IVD	1.60055	1.05825	0.661178	2.0824	1.05825	5.57966
11_2_16_20	C084R112	PEPE	1.66231	1.05775	0.636312	2.08168	1.05775	4.26267
CUST_9522_PI417904088	C042R005	ITGA2	2.01529	1.0575	0.524738	2.08132	1.0575	2.06386
CUST_7987_PI417904088	C101R086	NTMT1	1.63627	1.0575	0.646288	2.08132	1.0575	4.26267
CUST_2807_PI417904088	C117R158	MPC1	1.62175	1.057	0.651766	2.0806	1.057	4.26267
CUST_3325_PI417904088	C194R101	GET1	2.01483	1.05625	0.524237	2.07952	1.05625	2.06386
CUST_25020_PI417904088	C144R030	JELT	1.84146	1.056	0.573458	2.07916	1.056	2.69901
CUST_41485_PI417904088	C026R036	CD83	1.89287	1.05225	0.555901	2.07376	1.05225	2.69901
CUST_27473_PI417904088	C106R096	HEXA	1.86324	1.0515	0.56434	2.07268	1.0515	2.69901
CUST_9421_PI417904088	C180R119	UBE2K	1.75605	1.05025	0.598074	2.07089	1.05025	3.4307
9_3_14_7	C213R073	PSL2	1.58761	1.05025	0.661529	2.07089	1.05025	5.57966
CUST_20619_PI417904088	C114R007	STARD7	2.23535	1.05	0.469725	2.07053	1.05	1.33836
CUST_2255_PI417904088	C050R078	PEPE	1.64944	1.04975	0.636427	2.07017	1.04975	4.26267
CUST_15787_PI417904088	C096R025	TAP1	1.99863	1.04825	0.524483	2.06802	1.04825	2.06386
CUST_27213_PI417904088	C235R121	GCDH	1.6557	1.04725	0.632513	2.06659	1.04725	4.26267
CUST_18782_PI417904088	C141R028	LIPS	1.77495	1.047	0.589876	2.06623	1.047	3.4307
CUST_3091_PI417904088	C181R160	-	1.98801	1.04675	0.526531	2.06587	1.04675	2.06386
CUST_791_PI417904088	C026R087	NAMPT	1.64251	1.04525	0.636372	2.06372	1.04525	4.26267
CUST_22802_PI417904088	C078R114	ARHB	1.78269	1.03925	0.582967	2.05516	1.03925	3.4307
CUST_9555_PI417904088	C202R022	NFU1	1.64549	1.039	0.631424	2.0548	1.039	4.26267
CUST_3632_PI417904088	C258R147	COG2	1.59394	1.03825	0.651373	2.05373	1.03825	5.57966
CUST_26242_PI417904088	C020R107	HLX	1.76372	1.038	0.588527	2.05338	1.038	3.4307
CUST_6230_PI417904088	C029R050	NSDHL	1.72927	1.03675	0.599529	2.0516	1.03675	3.4307
CUST_41238_PI417904088	C212R139	H2EB1	1.65535	1.03425	0.624793	2.04805	1.03425	4.26267
CUST_25754_PI417904088	C113R092	LEG3	1.91231	1.02775	0.537438	2.03884	1.02775	2.69901
CUST_6991_PI417904088	C035R074	LSP1A	1.70269	1.02675	0.603016	2.03743	1.02675	4.26267
7_3_15_4	C245R046	MALT3	1.79759	1.0255	0.570487	2.03566	1.0255	3.4307
CUST_22912_PI417904088	C168R109	APOO	1.90825	1.02275	0.535963	2.03179	1.02275	2.69901
CUST_12531_PI417904088	C050R018	VCP	2.12785	1.018	0.478417	2.02511	1.018	1.57536
CUST_25973_PI417904088	C062R133	YIPF5	1.67851	1.01775	0.606341	2.02476	1.01775	4.26267
CUST_8982_PI417904088	C034R031	MALT3	1.65803	1.017	0.613379	2.02371	1.017	4.26267
CUST_22670_PI417904088	C221R131	ATP23	1.61633	1.01625	0.628739	2.02265	1.01625	4.26267
10_3_18_15	C027R082	TAPBP	1.97806	1.01475	0.513004	2.02055	1.01475	2.06386
CUST_9313_PI417904088	C092R040	COX16	1.85384	1.01475	0.547376	2.02055	1.01475	2.69901
8_1_15_17	C159R025	SLC6A6	1.64189	1.0145	0.617885	2.0202	1.0145	4.26267
CUST_5237_PI417904088	C144R083	ACOX3	1.58137	1.01375	0.64106	2.01915	1.01375	5.57966
CUST_20282_PI417904088	C188R067	STX4	2.00409	1.01	0.503969	2.01391	1.01	2.06386
4_3_1_13	C137R152	LAMTOR5	1.6718	1.01	0.604141	2.01391	1.01	4.26267
CUST_18464_PI417904088	C054R144	T10	1.6275	1.0085	0.619663	2.01182	1.0085	4.26267
CUST_22510_PI417904088	C169R043	SIRT5	1.67723	1.007	0.600394	2.00973	1.007	4.26267
CUST_10356_PI417904088	C085R068	ETNK1	2.02143	1.0065	0.497915	2.00903	1.0065	2.06386
CUST_988_PI417904088	C221R148	BLOC1S5	1.65934	1.00425	0.605211	2.0059	1.00425	4.26267
CUST_1812_PI417904088	C049R141	APCS	1.79749	1.004	0.558558	2.00555	1.004	3.4307
CUST_15445_PI417904088	C145R033	LRRFIP2	2.11982	1.00225	0.4728	2.00312	1.00225	1.57536
CUST_2475_PI417904088	C175R073	PSD3	2.19757	1.0005	0.455276	2.00069	1.0005	1.57536
CUST_11997_PI417904088	C018R156	CD274	1.87491	0.99975	0.533225	1.99965	0.99975	2.69901
CUST_1300_PI417904088	C246R017	C1QB	1.68648	0.99975	0.592804	1.99965	0.99975	4.26267
CUST_16899_PI417904088	C128R036	AIFM2	2.06161	0.9935	0.481906	1.99101	0.9935	2.06386
CUST_10145_PI417904088	C195R042	GMDS	1.65905	0.9935	0.598835	1.99101	0.9935	4.26267
CUST_15043_PI417904088	C119R080	OLA1	1.64023	0.993	0.605402	1.99032	0.993	4.26267
CUST_20691_PI417904088	C116R126	HEXA	1.59142	0.987	0.6202	1.98206	0.987	5.57966
CUST_3738_PI417904088	C137R072	YES1	2.02391	0.98625	0.487299	1.98103	0.98625	2.06386
CUST_8310_PI417904088	C119R043	VATH	1.64253	0.986	0.600295	1.98069	0.986	4.26267
11_3_9_13	C047R105	VATH	2.09609	0.984	0.469446	1.97794	0.984	1.57536
CUST_15675_PI417904088	C022R049	SLC46A2	1.63387	0.9785	0.598884	1.97042	0.9785	4.26267
CUST_32192_PI417904088	C155R081	TRIM45	1.67651	0.97725	0.582908	1.96871	0.97725	4.26267
CUST_11221_PI417904088	C164R064	UFD1	1.76668	0.9755	0.552166	1.96632	0.9755	3.4307
CUST_27640_PI417904088	C112R040	DOCK9	2.10093	0.97125	0.462294	1.96054	0.97125	1.57536
CUST_4543_PI417904088	C073R159	GALK1	1.74501	0.971	0.556443	1.9602	0.971	3.4307
CUST_4141_PI417904088	C188R059	LAMTOR5	1.61553	0.9705	0.600732	1.95952	0.9705	4.26267
CUST_41487_PI417904088	C035R097	CD83	1.88322	0.967	0.513483	1.95477	0.967	2.69901
CUST_22027_PI417904088	C177R074	TSPAN3	1.76402	0.966	0.547612	1.95342	0.966	3.4307
CUST_19490_PI417904088	C104R016	PRDX6	1.68772	0.96275	0.570445	1.94902	0.96275	4.26267
CUST_9275_PI417904088	C022R151	LMAN2	1.63029	0.96125	0.589619	1.947	0.96125	4.26267
CUST_22591_PI417904088	C078R139	PYGMA	1.59075	0.95925	0.603016	1.9443	0.95925	5.57966
CUST_12708_PI417904088	C106R043	CD300LD	1.59361	0.9575	0.600835	1.94194	0.9575	5.57966
11_4_19_6	C218R049	ABHD14B	2.01449	0.957	0.475058	1.94127	0.957	2.06386
CUST_16699_PI417904088	C111R120	TI-GL1	1.64404	0.9565	0.581797	1.9406	0.9565	4.26267
8_1_18_1	C142R118	MPC1	1.79505	0.95425	0.5316	1.93757	0.95425	3.4307
CUST_9460_PI417904088	C263R043	LYPLAL1	1.68238	0.953	0.566458	1.93589	0.953	4.26267
CUST_7830_PI417904088	C074R088	CISD1	1.67372	0.94975	0.567448	1.93154	0.94975	4.26267
CUST_11376_PI417904088	C196R094	IFI30	1.71591	0.949	0.55306	1.93053	0.949	4.26267
CUST_27780_PI417904088	C137R132	MMP13	1.59714	0.94825	0.593718	1.92953	0.94825	5.57966
CUST_15698_PI417904088	C195R126	RBM4B	1.61569	0.944	0.584271	1.92385	0.944	4.26267
CUST_17056_PI417904088	C243R047	ITM2B	1.74696	0.94175	0.539078	1.92086	0.94175	3.4307
CUST_17289_PI417904088	C186R150	-	1.93779	0.939	0.484572	1.9172	0.939	2.69901
CUST_12651_PI417904088	C097R024	MKRN2	1.86732	0.93875	0.502725	1.91687	0.93875	2.69901
CUST_22448_PI417904088	C128R084	TMEM91	2.0724	0.93775	0.452494	1.91554	0.93775	2.06386
CUST_506_PI417904088	C008R040	COMD7	1.58987	0.9325	0.586525	1.90858	0.9325	5.57966
CUST_40412_PI417904088	C089R049	GGH	1.6905	0.92925	0.54969	1.90429	0.92925	4.26267
CUST_5778_PI417904088	C104R046	ABHD4	1.60604	0.929	0.578441	1.90396	0.929	4.26267
CUST_2588_PI417904088	C210R010	ABHD10	1.71212	0.927	0.541434	1.90132	0.927	4.26267
CUST_7708_PI417904088	C119R070	EFR3A	2.12447	0.922	0.43399	1.89474	0.922	1.57536
CUST_16703_PI417904088	C246R112	DENND10	1.79174	0.92175	0.514443	1.89441	0.92175	3.4307
CUST_4120_PI417904088	C191R048	TMEM33	2.05416	0.92	0.447871	1.89212	0.92	2.06386
CUST_5498_PI417904088	C160R148	PEPD	1.71589	0.91825	0.535145	1.88982	0.91825	4.26267
CUST_25018_PI417904088	C035R135	CLN3	1.97413	0.91125	0.461596	1.88067	0.91125	2.06386
CUST_27478_PI417904088	C259R020	RNF114	1.71525	0.906	0.528204	1.87384	0.906	4.26267
CUST_40727_PI417904088	C053R025	ETFA	1.5795	0.90275	0.571541	1.86963	0.90275	5.57966
CUST_7905_PI417904088	C060R052	COG2	1.62149	0.9	0.555044	1.86607	0.9	4.26267
CUST_12319_PI417904088	C237R166	WDR91	1.63845	0.8915	0.544113	1.8551	0.8915	4.26267
CUST_26084_PI417904088	C197R093	STT3A	1.9072	0.8745	0.458525	1.83337	0.8745	2.69901
CUST_19951_PI417904088	C102R038	NMT1	1.64368	0.8675	0.527779	1.8245	0.8675	4.26267
6_4_14_11	C018R084	MPC1	1.6039	0.86475	0.539153	1.82102	0.86475	5.57966
CUST_16931_PI417904088	C121R036	R-SEK	1.87397	0.86225	0.46012	1.81787	0.86225	2.69901
CUST_8967_PI417904088	C115R097	TPP1	1.58372	0.86125	0.543813	1.81661	0.86125	5.57966
CUST_6025_PI417904088	C207R154	AMPL	1.73248	0.856	0.49409	1.81001	0.856	3.4307
CUST_13114_PI417904088	C195R159	PPIB	1.64173	0.84975	0.517595	1.80219	0.84975	4.26267
CUST_40688_PI417904088	C042R118	ARRB3	1.76678	0.8475	0.479687	1.79938	0.8475	3.4307
CUST_11300_PI417904088	C004R156	PSMA5	1.74775	0.8475	0.484908	1.79938	0.8475	3.4307
CUST_26679_PI417904088	C243R103	CAP1	1.654	0.8455	0.511184	1.79689	0.8455	4.26267
CUST_8445_PI417904088	C138R116	PEPD	1.6399	0.8395	0.511921	1.78943	0.8395	4.26267
CUST_25116_PI417904088	C061R068	PJA2	1.76969	0.8385	0.473811	1.78819	0.8385	3.4307
CUST_25411_PI417904088	C203R082	DOCK4	1.95245	0.8295	0.424852	1.77707	0.8295	2.06386
CUST_4405_PI417904088	C179R027	PNBA	1.6551	0.81575	0.492872	1.76021	0.81575	4.26267
CUST_24398_PI417904088	C124R103	MATK	1.60873	0.811	0.504125	1.75443	0.811	4.26267
CUST_10852_PI417904088	C242R092	MPC1	1.64711	0.806	0.489342	1.74836	0.806	4.26267
CUST_35516_PI417904088	C227R048	ITFG1	1.73441	0.8035	0.46327	1.74533	0.8035	3.4307
CUST_10879_PI417904088	C071R029	MOB1A	1.68247	0.7905	0.469845	1.72967	0.7905	4.26267
CUST_11968_PI417904088	C218R071	PSMD1	1.60724	0.7835	0.487482	1.7213	0.7835	4.26267
CUST_17601_PI417904088	C080R049	ILK	1.83636	0.78075	0.425163	1.71802	0.78075	2.69901
CUST_23998_PI417904088	C149R065	ALDH1L1	1.59066	0.77775	0.488949	1.71445	0.77775	5.57966
CUST_35294_PI417904088	C256R061	-	1.60173	0.7745	0.483539	1.7106	0.7745	5.57966
CUST_9957_PI417904088	C191R056	D-SE2	1.636	0.74775	0.45706	1.67917	0.74775	4.26267
a Unique identifier from the array designers [35]
b Location of probe on array
c The T-statistic value
d The numerator of the T-statistic
e The denomiator of the T-statistic
f Fold Change (Day 5/Day 1)
g The lowest False Discovery Rate at which the gene is called significant

## Sheet: Downregulated in Day 5 HKLs
Supplementary Table 4. Paired SAM results: Downregulated in Day 5 HKLs compared to Day 1 HKLs
Unique IDa	Location IDb	Gene Symbol	Score(d)c	Numeratord	Denomiatore	Fold-Changef	Log2 Fold-Change	q-value(%)g
CUST_26624_PI417904088	C226R135	SLC4A1	-2.69009	-5.591	2.07837	48.2013	-5.591	0.689559
5_4_11_11	C013R018	TMOD4	-1.79775	-5.39325	3	42.0272	-5.39325	3.4307
CUST_7382_PI417904088	C058R148	BNIP3	-3.03459	-5.27025	1.73673	38.5925	-5.27025	0.472361
CUST_22569_PI417904088	C056R147	TNFRSF6B	-3.9581	-5.235	1.3226	37.661	-5.235	0
CUST_11052_PI417904088	C211R005	FABP6	-4.53001	-5.153	1.13753	35.5801	-5.153	0
9_1_17_6	C010R059	FABP6	-4.85476	-4.6655	0.961016	25.3779	-4.6655	0
CUST_21346_PI417904088	C043R135	-	-3.81435	-4.58425	1.20184	23.9882	-4.58425	0
CUST_35908_PI417904088	C201R020	GYPC	-2.04729	-4.41975	2.15883	21.4031	-4.41975	2.06386
CUST_35166_PI417904088	C221R009	CD300LF	-1.95012	-4.39175	2.25204	20.9917	-4.39175	2.69901
CUST_18958_PI417904088	C002R029	FABP6	-4.31988	-4.28925	0.99291	19.5521	-4.28925	0
4_1_13_6	C180R001	TMOD4	-3.99337	-4.2875	1.07365	19.5284	-4.2875	0
CUST_22535_PI417904088	C259R111	KLF2	-5.28211	-4.018	0.760682	16.2009	-4.018	0
CUST_24310_PI417904088	C203R099	IGHM	-2.20928	-3.9115	1.77049	15.048	-3.9115	1.57536
CUST_19387_PI417904088	C136R119	SLC4A1	-4.17344	-3.89375	0.932983	14.864	-3.89375	0
CUST_35538_PI417904088	C259R147	MIDN	-3.42647	-3.8765	1.13134	14.6873	-3.8765	0.236181
CUST_36821_PI417904088	C034R169	VAT1	-3.2227	-3.72575	1.15609	13.2301	-3.72575	0.236181
CUST_14639_PI417904088	C090R154	TNNC2	-2.65076	-3.6945	1.39375	12.9466	-3.6945	0.689559
CUST_41180_PI417904088	C105R061	TMOD4	-4.04153	-3.67575	0.909494	12.7794	-3.67575	0
2_1_13_6	C180R083	TMOD4	-3.77121	-3.6605	0.970645	12.645	-3.6605	0.236181
CUST_33627_PI417904088	C008R153	ETS1	-1.92911	-3.6335	1.88352	12.4106	-3.6335	2.69901
CUST_2938_PI417904088	C111R056	COX6B1	-1.99605	-3.6315	1.81934	12.3934	-3.6315	2.69901
CUST_18595_PI417904088	C055R098	JUN	-3.03459	-3.59875	1.18591	12.1152	-3.59875	0.472361
11_2_3_4	C177R165	TMOD4	-5.02126	-3.5805	0.713068	11.9629	-3.5805	0
CUST_22969_PI417904088	C170R020	INPP4A	-2.36213	-3.56025	1.50722	11.7962	-3.56025	1.33836
4_1_7_16	C264R043	TMOD4	-4.21034	-3.544	0.841738	11.6641	-3.544	0
10_1_7_16	C261R071	TMOD4	-3.54558	-3.5255	0.994337	11.5155	-3.5255	0.236181
CUST_12285_PI417904088	C233R142	CFD	-2.58602	-3.52375	1.36262	11.5015	-3.52375	0.689559
CUST_40279_PI417904088	C082R065	KDM4A	-3.00139	-3.51425	1.17088	11.426	-3.51425	0.472361
CUST_17090_PI417904088	C022R085	IGHM	-1.89112	-3.45975	1.82947	11.0024	-3.45975	2.69901
CUST_5218_PI417904088	C184R062	CFD	-4.68098	-3.45	0.737025	10.9283	-3.45	0
CUST_33272_PI417904088	C105R124	WHRN	-4.51373	-3.44575	0.763394	10.8962	-3.44575	0
CUST_26555_PI417904088	C018R143	RBP4B	-2.29494	-3.418	1.48936	10.6886	-3.418	1.33836
CUST_25767_PI417904088	C091R014	ASGR1	-2.16623	-3.39825	1.56874	10.5433	-3.39825	1.57536
12_1_13_6	C088R131	TMOD4	-3.33441	-3.397	1.01877	10.5341	-3.397	0.236181
CUST_19141_PI417904088	C070R070	CRY1	-4.03976	-3.3955	0.840521	10.5232	-3.3955	0
CUST_7004_PI417904088	C143R021	CEACAM20	-3.55477	-3.349	0.942113	10.1894	-3.349	0.236181
CUST_35952_PI417904088	C050R048	-	-1.61715	-3.34325	2.06737	10.1489	-3.34325	5.57966
CUST_18767_PI417904088	C170R145	FAM78A	-2.13513	-3.33725	1.56302	10.1068	-3.33725	1.57536
CUST_18388_PI417904088	C112R142	NT5C2	-3.14101	-3.337	1.0624	10.105	-3.337	0.346941
5_4_16_18	C073R129	HIST1H1C	-5.67865	-3.31625	0.583985	9.96072	-3.31625	0
CUST_17364_PI417904088	C136R105	SH24A	-3.0641	-3.3135	1.08139	9.94175	-3.3135	0.346941
CUST_22005_PI417904088	C044R110	CEBPD	-2.3329	-3.30275	1.41573	9.86795	-3.30275	1.33836
CUST_22697_PI417904088	C248R075	GATA1	-2.50563	-3.2945	1.31484	9.81168	-3.2945	0.689559
CUST_9221_PI417904088	C109R074	TMOD4	-3.21387	-3.2855	1.02229	9.75066	-3.2855	0.236181
3_2_3_4	C150R120	TMOD4	-4.59302	-3.26275	0.710371	9.59811	-3.26275	0
CUST_41264_PI417904088	C234R042	-	-2.3949	-3.2415	1.3535	9.45777	-3.2415	1.00796
CUST_26203_PI417904088	C109R104	HBA1	-3.80162	-3.23325	0.850492	9.40384	-3.23325	0
5_2_3_4	C172R083	TMOD4	-4.20995	-3.22925	0.767052	9.3778	-3.22925	0
CUST_16187_PI417904088	C191R064	RHBG	-2.95137	-3.216	1.08966	9.29207	-3.216	0.472361
CUST_12153_PI417904088	C021R132	ANTITHROMBIN	-3.41526	-3.208	0.939313	9.24069	-3.208	0.236181
CUST_4632_PI417904088	C005R072	ARF5	-2.57148	-3.17925	1.23635	9.05836	-3.17925	0.689559
CUST_26826_PI417904088	C011R058	-	-3.63126	-3.1695	0.872838	8.99735	-3.1695	0.236181
CUST_8285_PI417904088	C034R111	ANK1	-3.07982	-3.15225	1.02352	8.89041	-3.15225	0.346941
CUST_41439_PI417904088	C259R059	CAHZ	-2.07684	-3.1435	1.5136	8.83665	-3.1435	2.06386
CUST_23257_PI417904088	C262R019	KLF2	-4.16398	-3.13975	0.754026	8.81371	-3.13975	0
CUST_1532_PI417904088	C225R074	HBAD	-2.40759	-3.1345	1.30192	8.7817	-3.1345	1.00796
CUST_25718_PI417904088	C181R096	P2RY1	-3.46595	-3.133	0.903936	8.77257	-3.133	0.236181
2_4_12_1	C083R061	BCL11A	-2.46456	-3.11475	1.26382	8.6623	-3.11475	1.00796
CUST_18923_PI417904088	C217R069	RHAG	-2.44459	-3.10275	1.26923	8.59055	-3.10275	1.00796
CUST_20716_PI417904088	C145R112	P3IP1	-3.23998	-3.08225	0.951318	8.46934	-3.08225	0.236181
CUST_10568_PI417904088	C088R068	CLDN4	-2.21003	-3.07275	1.39036	8.41376	-3.07275	1.57536
CUST_13429_PI417904088	C116R035	BNIP3L	-3.31083	-3.0715	0.927712	8.40647	-3.0715	0.236181
CUST_14921_PI417904088	C127R024	NDRG1	-3.92847	-3.07125	0.781792	8.40501	-3.07125	0
CUST_24253_PI417904088	C157R080	CD79A	-4.76241	-3.0555	0.641587	8.31375	-3.0555	0
8_3_21_22	C198R004	CFD	-1.83042	-3.047	1.66465	8.26492	-3.047	3.4307
CUST_6795_PI417904088	C037R117	BNIP3	-3.32938	-3.0455	0.914734	8.25633	-3.0455	0.236181
CUST_371_PI417904088	C163R056	HIST1H1C	-4.53799	-3.03875	0.669625	8.21779	-3.03875	0
CUST_23375_PI417904088	C031R058	P2RY8	-4.14431	-3.025	0.729916	8.13984	-3.025	0
7_4_3_4	C114R170	TMOD4	-2.6922	-3.01075	1.11832	8.05983	-3.01075	0.689559
CUST_20509_PI417904088	C044R137	PDE3B	-3.45952	-3.00925	0.869847	8.05146	-3.00925	0.236181
CUST_25698_PI417904088	C161R073	CLDN4	-3.08798	-2.98475	0.96657	7.91588	-2.98475	0.346941
CUST_25950_PI417904088	C209R008	RL13	-2.8599	-2.9645	1.03657	7.80555	-2.9645	0.472361
CUST_23368_PI417904088	C226R102	AQPA	-3.82048	-2.94625	0.771174	7.70743	-2.94625	0
CUST_39763_PI417904088	C252R066	CXCR4	-1.97028	-2.93525	1.48976	7.64889	-2.93525	2.69901
CUST_1451_PI417904088	C066R135	TMOD4	-3.74793	-2.92675	0.780897	7.60396	-2.92675	0.236181
3_2_9_5	C148R053	HIST1H1C	-3.91099	-2.92175	0.747061	7.57765	-2.92175	0
CUST_35264_PI417904088	C225R102	-	-1.87804	-2.91425	1.55175	7.53836	-2.91425	3.4307
CUST_27966_PI417904088	C237R146	CAT	-3.02233	-2.9	0.959525	7.46426	-2.9	0.472361
CUST_22222_PI417904088	C134R140	ANK1	-2.51454	-2.89725	1.1522	7.45005	-2.89725	0.689559
CUST_19284_PI417904088	C139R078	TMOD4	-3.66656	-2.87925	0.785274	7.35768	-2.87925	0.236181
CUST_22054_PI417904088	C149R127	TPM2	-2.9346	-2.8745	0.979522	7.33349	-2.8745	0.472361
2_4_9_5	C061R168	ALAD	-3.34449	-2.87425	0.859399	7.33222	-2.87425	0.236181
CUST_21362_PI417904088	C235R075	IGHA2	-3.38713	-2.8695	0.847177	7.30812	-2.8695	0.236181
CUST_32136_PI417904088	C148R059	FKBP5	-3.75071	-2.867	0.764389	7.29547	-2.867	0.236181
CUST_24880_PI417904088	C108R153	CFD	-3.40131	-2.8645	0.842176	7.28283	-2.8645	0.236181
CUST_1867_PI417904088	C113R106	LIME1	-4.86166	-2.8595	0.588173	7.25764	-2.8595	0
CUST_21052_PI417904088	C189R053	CAHZ	-2.88445	-2.8585	0.991003	7.25261	-2.8585	0.472361
CUST_15943_PI417904088	C167R063	SIDT2	-3.13096	-2.84525	0.908748	7.1863	-2.84525	0.346941
CUST_8840_PI417904088	C249R147	CD28	-1.96524	-2.84225	1.44626	7.17138	-2.84225	2.69901
CUST_9992_PI417904088	C253R048	TMOD4	-3.69342	-2.83675	0.768055	7.14409	-2.83675	0.236181
CUST_25823_PI417904088	C264R084	FAM117A	-5.10687	-2.83375	0.55489	7.12925	-2.83375	0
CUST_41528_PI417904088	C149R116	IGH	-3.68617	-2.82875	0.767395	7.10458	-2.82875	0.236181
CUST_15765_PI417904088	C038R081	TMEM269	-2.02254	-2.81225	1.39046	7.02379	-2.81225	2.06386
CUST_9160_PI417904088	C176R073	GLULP1	-2.32785	-2.80675	1.20573	6.99707	-2.80675	1.33836
CUST_3625_PI417904088	C078R130	ENDOD1	-3.47358	-2.79675	0.805149	6.94873	-2.79675	0.236181
11_1_13_8	C220R058	NEIL1	-5.6457	-2.79475	0.495023	6.93911	-2.79475	0
CUST_3714_PI417904088	C114R027	PAR2	-2.84424	-2.79425	0.982423	6.9367	-2.79425	0.472361
7_4_21_16	C009R078	TFPI2	-2.09954	-2.78025	1.32422	6.86971	-2.78025	2.06386
CUST_2741_PI417904088	C213R018	CLNK	-4.40049	-2.7645	0.628225	6.79512	-2.7645	0
CUST_3606_PI417904088	C158R168	BTLA	-4.33465	-2.7575	0.636152	6.76223	-2.7575	0
CUST_9076_PI417904088	C220R158	MBL2	-3.90012	-2.74925	0.704915	6.72368	-2.74925	0
CUST_33123_PI417904088	C020R020	CREM	-3.60485	-2.74575	0.761682	6.70738	-2.74575	0.236181
CUST_27608_PI417904088	C114R126	IGKC	-4.93878	-2.73525	0.553831	6.65874	-2.73525	0
CUST_4717_PI417904088	C264R117	IGHA2	-4.18787	-2.72975	0.651823	6.63341	-2.72975	0
8_1_21_7	C142R087	ALAD	-3.29933	-2.7185	0.823956	6.58188	-2.7185	0.236181
CUST_23292_PI417904088	C007R110	POLR2I	-3.20236	-2.71325	0.847267	6.55797	-2.71325	0.346941
CUST_3728_PI417904088	C254R092	REG3G	-3.12633	-2.70425	0.864991	6.51719	-2.70425	0.346941
3_4_11_11	C185R090	TMOD4	-2.92155	-2.695	0.922456	6.47554	-2.695	0.472361
CUST_35580_PI417904088	C021R055	SIK2	-3.8069	-2.68	0.703985	6.40856	-2.68	0
CUST_25172_PI417904088	C089R112	TNFRSF6B	-3.32927	-2.6715	0.802427	6.37091	-2.6715	0.236181
CUST_27750_PI417904088	C195R070	5NTC	-3.21124	-2.669	0.831143	6.35988	-2.669	0.236181
CUST_23079_PI417904088	C026R028	CEBPD	-1.93827	-2.65775	1.3712	6.31048	-2.65775	2.69901
CUST_35410_PI417904088	C034R125	BCL11A	-3.45053	-2.64925	0.76778	6.27341	-2.64925	0.236181
CUST_21354_PI417904088	C177R112	IGHA2	-3.01293	-2.622	0.870249	6.15603	-2.622	0.472361
CUST_37208_PI417904088	C137R070	ST3GAL1	-3.18589	-2.6215	0.822847	6.1539	-2.6215	0.346941
CUST_275_PI417904088	C151R088	EPB41	-1.90546	-2.61475	1.37224	6.12517	-2.61475	2.69901
CUST_41571_PI417904088	C032R094	RHBG	-3.41011	-2.61325	0.766325	6.11881	-2.61325	0.236181
CUST_9112_PI417904088	C263R031	IGLC	-3.03651	-2.6105	0.859703	6.10715	-2.6105	0.472361
CUST_32193_PI417904088	C097R131	CLNK	-3.29229	-2.60625	0.791622	6.08919	-2.60625	0.236181
11_1_10_3	C069R076	PRSS16	-2.89593	-2.60375	0.899108	6.07865	-2.60375	0.472361
CUST_23724_PI417904088	C218R105	RBL2	-3.50301	-2.60325	0.743147	6.07654	-2.60325	0.236181
CUST_35206_PI417904088	C018R119	GLPC	-2.77748	-2.5995	0.935922	6.06077	-2.5995	0.472361
CUST_20057_PI417904088	C212R095	HYAL3	-1.64051	-2.59825	1.58381	6.05552	-2.59825	4.26267
CUST_2095_PI417904088	C033R055	PTGD2	-2.25055	-2.59	1.15083	6.02099	-2.59	1.33836
CUST_17844_PI417904088	C259R152	SLC4A1	-3.75958	-2.5845	0.687443	5.99808	-2.5845	0.236181
CUST_13216_PI417904088	C121R047	TNFRSF11B	-3.40351	-2.5835	0.759069	5.99392	-2.5835	0.236181
CUST_10119_PI417904088	C039R153	NGL1	-3.11203	-2.575	0.827433	5.95871	-2.575	0.346941
CUST_21714_PI417904088	C128R075	VPREB1	-1.78782	-2.56875	1.43681	5.93295	-2.56875	3.4307
CUST_11734_PI417904088	C011R079	RHD	-2.029	-2.56525	1.26429	5.91858	-2.56525	2.06386
CUST_2453_PI417904088	C226R170	EGLN1	-2.34489	-2.56325	1.09312	5.91038	-2.56325	1.33836
7_4_16_15	C032R120	CLNK	-3.86266	-2.55525	0.661525	5.87769	-2.55525	0
12_3_2_7	C052R113	TCHHL1	-4.67039	-2.5415	0.544173	5.82194	-2.5415	0
CUST_4247_PI417904088	C113R144	IGHA2	-2.49549	-2.53875	1.01733	5.81085	-2.53875	0.689559
CUST_4399_PI417904088	C076R029	TNFRSF11B	-2.78952	-2.5355	0.908938	5.79778	-2.5355	0.472361
CUST_34413_PI417904088	C209R004	CD209	-1.91842	-2.53275	1.32023	5.78674	-2.53275	2.69901
CUST_22390_PI417904088	C086R148	MAP4K5	-2.90091	-2.53025	0.872225	5.77672	-2.53025	0.472361
CUST_14867_PI417904088	C190R120	TAL1	-2.91849	-2.517	0.862433	5.72391	-2.517	0.472361
4_1_22_16	C029R095	DSP	-4.44181	-2.51325	0.565817	5.70905	-2.51325	0
CUST_8477_PI417904088	C064R133	PTPRK	-2.75861	-2.51225	0.910693	5.70509	-2.51225	0.472361
CUST_6840_PI417904088	C095R164	PBX1	-1.75167	-2.50725	1.43135	5.68535	-2.50725	3.4307
CUST_17321_PI417904088	C123R065	TTC26	-2.36027	-2.5	1.0592	5.65685	-2.5	1.33836
CUST_10831_PI417904088	C246R156	TIMP2	-3.18715	-2.49975	0.784321	5.65587	-2.49975	0.346941
CUST_1631_PI417904088	C211R129	KEL	-2.87079	-2.4915	0.867879	5.62362	-2.4915	0.472361
CUST_10247_PI417904088	C096R011	ALAD	-1.72107	-2.4845	1.44358	5.5964	-2.4845	4.26267
CUST_22525_PI417904088	C240R077	IGHM	-2.16439	-2.47875	1.14524	5.57414	-2.47875	1.57536
CUST_41453_PI417904088	C162R124	CXCR1	-3.55935	-2.4765	0.695772	5.56546	-2.4765	0.236181
8_1_15_9	C143R028	BNIP3	-2.61472	-2.472	0.945415	5.54812	-2.472	0.689559
CUST_14525_PI417904088	C243R139	PFKFB3	-2.25452	-2.47175	1.09635	5.54716	-2.47175	1.33836		-2.424
CUST_4002_PI417904088	C004R153	TMOD4	-2.5362	-2.47125	0.974393	5.54524	-2.47125	0.689559
CUST_10925_PI417904088	C106R165	MBL2	-2.88937	-2.468	0.854165	5.53276	-2.468	0.472361
CUST_10523_PI417904088	C124R107	RBL2	-2.14801	-2.4675	1.14874	5.53085	-2.4675	1.57536
CUST_35282_PI417904088	C252R120	ADAMTSL5	-2.12903	-2.45425	1.15275	5.48028	-2.45425	2.06386
CUST_1039_PI417904088	C100R097	TCHHL1	-2.611	-2.447	0.937189	5.45281	-2.447	0.689559
CUST_36149_PI417904088	C009R156	IGKV1D-39	-3.37892	-2.444	0.723308	5.44148	-2.444	0.236181
CUST_21370_PI417904088	C189R142	IGHM	-3.95534	-2.43325	0.61518	5.40109	-2.43325	0
CUST_12394_PI417904088	C017R011	CSF3R	-2.09233	-2.43325	1.16294	5.40109	-2.43325	2.06386
CUST_8946_PI417904088	C243R088	-	-3.40621	-2.43	0.713404	5.38893	-2.43	0.236181
CUST_27125_PI417904088	C051R065	CPLX1	-3.51416	-2.42325	0.689567	5.36378	-2.42325	0.236181
CUST_41049_PI417904088	C081R061	ALAD	-2.64176	-2.41525	0.914259	5.33412	-2.41525	0.689559
CUST_24732_PI417904088	C239R138	CXorf21	-2.52139	-2.39575	0.950172	5.26251	-2.39575	0.689559
CUST_14994_PI417904088	C134R069	LECA	-3.81645	-2.3795	0.623485	5.20356	-2.3795	0
CUST_20125_PI417904088	C051R093	KAT-1	-3.39227	-2.378	0.701006	5.19816	-2.378	0.236181
CUST_26183_PI417904088	C227R072	RHD	-2.51031	-2.37625	0.946598	5.19185	-2.37625	0.689559
CUST_35145_PI417904088	C153R060	GUCY2C	-3.78311	-2.37425	0.627591	5.18466	-2.37425	0
CUST_27500_PI417904088	C199R117	CXCR1	-3.04948	-2.3715	0.777673	5.17479	-2.3715	0.346941
CUST_24231_PI417904088	C166R116	ARMC2	-3.03856	-2.36625	0.77874	5.15599	-2.36625	0.472361
CUST_23217_PI417904088	C220R170	DCUP	-2.88572	-2.36575	0.819812	5.15421	-2.36575	0.472361
CUST_11679_PI417904088	C011R098	TMOD4	-2.14432	-2.365	1.10291	5.15153	-2.365	1.57536
CUST_5315_PI417904088	C249R064	D-SE1L3	-3.43498	-2.35975	0.686977	5.13281	-2.35975	0.236181
CUST_27685_PI417904088	C033R104	IGHA2	-3.45018	-2.34925	0.680907	5.09559	-2.34925	0.236181
CUST_21367_PI417904088	C072R082	IGHM	-2.55204	-2.345	0.918872	5.0806	-2.345	0.689559
CUST_11373_PI417904088	C156R092	TIMP2	-4.87113	-2.34275	0.480946	5.07269	-2.34275	0
CUST_9438_PI417904088	C172R091	P2RY1	-2.46816	-2.334	0.945642	5.04201	-2.334	1.00796
CUST_6253_PI417904088	C030R133	DAPL1B	-3.81491	-2.33	0.610761	5.02805	-2.33	0
6_1_7_16	C133R072	TMOD4	-2.43275	-2.32725	0.956634	5.01848	-2.32725	1.00796
CUST_5568_PI417904088	C041R058	AK4	-2.82991	-2.323	0.820875	5.00372	-2.323	0.472361
CUST_17975_PI417904088	C077R152	VAT1	-3.74757	-2.3225	0.619734	5.00198	-2.3225	0.236181
9_2_7_3	C145R119	TCHHL1	-1.87729	-2.32225	1.23702	5.00112	-2.32225	3.4307
CUST_19962_PI417904088	C122R030	IGKC	-4.0442	-2.31325	0.571992	4.97001	-2.31325	0
6_1_4_9	C205R151	UROS	-2.81511	-2.30575	0.819061	4.94424	-2.30575	0.472361
CUST_16447_PI417904088	C132R094	CREM	-2.83314	-2.29325	0.809439	4.90159	-2.29325	0.472361
CUST_25438_PI417904088	C241R142	ARG1	-2.76273	-2.28575	0.827353	4.87618	-2.28575	0.472361
CUST_26337_PI417904088	C146R068	IGHM	-2.62374	-2.2845	0.870703	4.87195	-2.2845	0.689559
CUST_24746_PI417904088	C005R081	CAT	-2.11962	-2.284	1.07755	4.87026	-2.284	2.06386
CUST_38259_PI417904088	C241R048	ALAS1	-3.60285	-2.26075	0.62749	4.79241	-2.26075	0.236181
CUST_15752_PI417904088	C088R105	MOB4	-1.99679	-2.25925	1.13144	4.78743	-2.25925	2.69901
CUST_24455_PI417904088	C175R091	IL2RB	-2.09016	-2.254	1.07839	4.77004	-2.254	2.06386
CUST_6354_PI417904088	C226R049	IGFBP4	-1.63372	-2.253	1.37906	4.76673	-2.253	4.26267
CUST_15821_PI417904088	C007R052	ADAM23	-1.82937	-2.24825	1.22898	4.75106	-2.24825	3.4307
CUST_2332_PI417904088	C075R038	HIST1H1C	-1.96547	-2.24325	1.14133	4.73462	-2.24325	2.69901
CUST_68_PI417904088	C199R139	IGLL5	-4.46145	-2.242	0.502527	4.73052	-2.242	0
CUST_18302_PI417904088	C246R082	KAT-1	-3.41704	-2.24	0.655538	4.72397	-2.24	0.236181
CUST_13118_PI417904088	C035R108	REV1	-2.62553	-2.2395	0.85297	4.72233	-2.2395	0.689559
CUST_2499_PI417904088	C094R132	P4HA1	-1.96804	-2.237	1.13667	4.71416	-2.237	2.69901
CUST_22844_PI417904088	C211R095	DEF6	-2.05012	-2.23025	1.08786	4.69215	-2.23025	2.06386
CUST_27671_PI417904088	C228R076	IGHG1	-1.83975	-2.2285	1.21131	4.68646	-2.2285	3.4307
CUST_24952_PI417904088	C138R048	-A80	-2.28223	-2.22675	0.975688	4.68078	-2.22675	1.33836
CUST_25954_PI417904088	C034R025	EEPD1	-2.10776	-2.22675	1.05645	4.68078	-2.22675	2.06386
CUST_1153_PI417904088	C197R073	ALAD	-3.08941	-2.22575	0.720445	4.67754	-2.22575	0.346941
CUST_19220_PI417904088	C151R011	#N/A	-2.89964	-2.2215	0.766129	4.66378	-2.2215	0.472361
CUST_10092_PI417904088	C123R144	CG24	-2.41696	-2.21475	0.916336	4.64201	-2.21475	1.00796
CUST_17930_PI417904088	C145R066	D-L1	-4.12056	-2.2145	0.537427	4.64121	-2.2145	0
CUST_23299_PI417904088	C240R088	TMEM26	-1.95263	-2.21425	1.13399	4.6404	-2.21425	2.69901
CUST_21345_PI417904088	C195R102	-	-2.20922	-2.208	0.99945	4.62034	-2.208	1.57536
CUST_12145_PI417904088	C076R100	E2F4	-3.32802	-2.20575	0.662782	4.61314	-2.20575	0.236181
CUST_25489_PI417904088	C260R114	IGKC	-3.37402	-2.2045	0.653376	4.60915	-2.2045	0.236181
CUST_7399_PI417904088	C184R069	HEM4	-3.26838	-2.203	0.674035	4.60436	-2.203	0.236181
CUST_771_PI417904088	C048R041	IGLC	-4.01922	-2.2005	0.547495	4.59639	-2.2005	0
CUST_27656_PI417904088	C161R163	SESN1	-2.26951	-2.2	0.969373	4.59479	-2.2	1.33836
CUST_21360_PI417904088	C055R054	IGHM	-2.87431	-2.19875	0.764967	4.59081	-2.19875	0.472361
CUST_41458_PI417904088	C073R014	C5AR1	-1.9778	-2.1985	1.11159	4.59002	-2.1985	2.69901
CUST_23904_PI417904088	C165R026	RNF151	-1.71835	-2.198	1.27913	4.58843	-2.198	4.26267
10_1_9_16	C240R009	ALAD	-2.29712	-2.19775	0.956741	4.58763	-2.19775	1.33836
CUST_26517_PI417904088	C172R133	LOXE3	-2.23759	-2.19025	0.978841	4.56385	-2.19025	1.57536
CUST_1245_PI417904088	C127R115	SIRPB1	-3.57641	-2.1885	0.611926	4.55831	-2.1885	0.236181
8_1_12_1	C056R121	IGKC	-3.20544	-2.18525	0.681732	4.54806	-2.18525	0.346941
CUST_11317_PI417904088	C155R124	GOLGA6L22	-2.1084	-2.185	1.03633	4.54727	-2.185	2.06386
CUST_35108_PI417904088	C259R119	TMEM154	-2.64772	-2.18375	0.824766	4.54333	-2.18375	0.689559
CUST_8739_PI417904088	C142R114	KLF9	-1.9321	-2.18125	1.12895	4.53546	-2.18125	2.69901
CUST_35913_PI417904088	C134R047	CD8B	-2.47824	-2.17325	0.876932	4.51038	-2.17325	1.00796
CUST_2941_PI417904088	C196R027	-	-1.75328	-2.1725	1.23911	4.50804	-2.1725	3.4307
CUST_24827_PI417904088	C233R049	NXNL2	-2.75979	-2.171	0.786653	4.50335	-2.171	0.472361
11_4_11_1	C233R154	IGKC	-3.04159	-2.17025	0.713525	4.50101	-2.17025	0.346941
CUST_18931_PI417904088	C201R061	TIMP2	-3.25284	-2.1695	0.666955	4.49867	-2.1695	0.236181
CUST_31242_PI417904088	C193R161	HE1	-3.94945	-2.1625	0.547545	4.4769	-2.1625	0
CUST_10216_PI417904088	C246R080	ATF5A	-2.72765	-2.1625	0.792808	4.4769	-2.1625	0.689559
CUST_12662_PI417904088	C239R040	SIRPB1	-2.67901	-2.16125	0.806734	4.47302	-2.16125	0.689559
CUST_33019_PI417904088	C230R051	ART5	-1.82114	-2.16075	1.18648	4.47147	-2.16075	3.4307
CUST_8473_PI417904088	C003R089	HIRIP3	-1.71711	-2.16075	1.25836	4.47147	-2.16075	4.26267
CUST_12634_PI417904088	C204R077	VAT1	-3.30457	-2.159	0.653338	4.46605	-2.159	0.236181
CUST_12516_PI417904088	C002R078	SPTBN1	-2.30768	-2.1545	0.93362	4.45214	-2.1545	1.33836
CUST_24303_PI417904088	C134R119	IGHA2	-1.71435	-2.14725	1.25251	4.42983	-2.14725	4.26267
CUST_31426_PI417904088	C108R127	#N/A	-1.96447	-2.14425	1.09152	4.42062	-2.14425	2.69901
CUST_11004_PI417904088	C088R086	ALAS2	-3.13758	-2.14175	0.682612	4.41297	-2.14175	0.346941
7_4_1_6	C009R062	LOXE3	-2.50124	-2.1415	0.856177	4.41221	-2.1415	0.689559
CUST_35455_PI417904088	C114R123	-	-2.96195	-2.1365	0.721316	4.39694	-2.1365	0.472361
CUST_22157_PI417904088	C214R061	EDNRB	-3.01093	-2.13625	0.709498	4.39618	-2.13625	0.472361
CUST_24897_PI417904088	C157R019	CD209	-2.4287	-2.135	0.879071	4.39237	-2.135	1.00796
CUST_1754_PI417904088	C176R164	-	-1.67248	-2.134	1.27595	4.38933	-2.134	4.26267
CUST_27706_PI417904088	C158R035	PDLI1	-2.36055	-2.1295	0.902121	4.37566	-2.1295	1.33836
CUST_17626_PI417904088	C237R016	HEM4	-1.63205	-2.125	1.30205	4.36203	-2.125	4.26267
CUST_25142_PI417904088	C106R123	EOMES	-1.9726	-2.12425	1.07688	4.35976	-2.12425	2.69901
CUST_9601_PI417904088	C089R119	TCHH	-2.055	-2.12125	1.03224	4.35071	-2.12125	2.06386
CUST_17846_PI417904088	C010R119	HYAL3	-3.07754	-2.1155	0.687399	4.3334	-2.1155	0.346941
10_4_7_22	C249R068	IGKC	-2.73516	-2.1135	0.772716	4.3274	-2.1135	0.689559
CUST_40618_PI417904088	C020R092	ANXA2	-2.20146	-2.11225	0.959478	4.32365	-2.11225	1.57536
CUST_35694_PI417904088	C219R145	BMF	-2.08119	-2.1095	1.0136	4.31542	-2.1095	2.06386
8_1_14_7	C266R066	IGKC	-2.17084	-2.10775	0.970938	4.31019	-2.10775	1.57536
CUST_19718_PI417904088	C091R104	RHD	-2.84636	-2.105	0.739542	4.30198	-2.105	0.472361
9_2_12_5	C027R065	ASSy	-2.21719	-2.1035	0.948725	4.29751	-2.1035	1.57536
CUST_31142_PI417904088	C206R019	TLR9	-2.49481	-2.10175	0.842449	4.2923	-2.10175	0.689559
CUST_35468_PI417904088	C238R057	LIN54	-3.52637	-2.09925	0.5953	4.28487	-2.09925	0.236181
CUST_28117_PI417904088	C158R147	GIMAP13	-1.96448	-2.09575	1.06682	4.27448	-2.09575	2.69901
CUST_21639_PI417904088	C166R162	IGLL1	-4.26409	-2.095	0.491313	4.27226	-2.095	0
CUST_33508_PI417904088	C035R100	IQCC	-2.36138	-2.089	0.884653	4.25453	-2.089	1.33836
CUST_6703_PI417904088	C206R046	-	-1.85204	-2.08725	1.127	4.24937	-2.08725	3.4307
CUST_4706_PI417904088	C096R076	TDRKH	-2.51237	-2.0865	0.83049	4.24716	-2.0865	0.689559
CUST_8175_PI417904088	C071R078	TIMP3	-1.85426	-2.0865	1.12525	4.24716	-2.0865	3.4307
CUST_4677_PI417904088	C169R097	SPTBN1	-3.57166	-2.0855	0.583902	4.24422	-2.0855	0.236181
CUST_17372_PI417904088	C116R147	GSTM1	-3.05744	-2.08425	0.681697	4.24055	-2.08425	0.346941
CUST_9264_PI417904088	C062R154	HBAD	-2.43681	-2.08275	0.854702	4.23614	-2.08275	1.00796
10_4_1_3	C205R051	IGHM	-3.17929	-2.08075	0.65447	4.23027	-2.08075	0.346941
CUST_35655_PI417904088	C169R012	BCL11B	-1.65044	-2.07925	1.25982	4.22587	-2.07925	4.26267
CUST_967_PI417904088	C188R129	FCRL5	-3.43916	-2.07175	0.6024	4.20396	-2.07175	0.236181
11_1_1_17	C203R045	SIRPB1	-3.13	-2.0665	0.660224	4.18869	-2.0665	0.346941
CUST_22567_PI417904088	C159R051	ID3	-3.53809	-2.06525	0.583718	4.18506	-2.06525	0.236181
CUST_5207_PI417904088	C128R110	TNIKB	-3.25762	-2.0645	0.633746	4.18289	-2.0645	0.236181
CUST_25130_PI417904088	C003R046	GPR4	-2.99315	-2.0645	0.689742	4.18289	-2.0645	0.472361
CUST_2335_PI417904088	C121R066	CREM	-2.84116	-2.064	0.726464	4.18144	-2.064	0.472361
CUST_22695_PI417904088	C137R165	-	-3.73677	-2.0625	0.551948	4.1771	-2.0625	0.236181
6_4_5_17	C079R072	-	-3.83732	-2.0525	0.534878	4.14824	-2.0525	0
CUST_17017_PI417904088	C059R115	zgc:172302	-2.28581	-2.052	0.897711	4.1468	-2.052	1.33836
CUST_27680_PI417904088	C229R169	IGHA2	-3.27309	-2.05025	0.626396	4.14178	-2.05025	0.236181
CUST_21032_PI417904088	C170R159	CADM3	-2.91622	-2.048	0.70228	4.13532	-2.048	0.472361
CUST_23437_PI417904088	C175R039	TRAF3IP2	-1.92395	-2.04675	1.06383	4.13174	-2.04675	2.69901
12_2_3_3	C021R146	PVALB	-2.54396	-2.046	0.804258	4.12959	-2.046	0.689559
9_1_17_4	C188R121	EEF1A1	-2.93471	-2.0385	0.694618	4.10818	-2.0385	0.472361
CUST_7287_PI417904088	C173R063	-	-3.74381	-2.03825	0.544432	4.10747	-2.03825	0.236181
CUST_13961_PI417904088	C003R068	SLC2A3	-2.75522	-2.035	0.738599	4.09823	-2.035	0.472361
CUST_7522_PI417904088	C220R161	MCAT	-3.3049	-2.0345	0.615601	4.09681	-2.0345	0.236181
CUST_7053_PI417904088	C055R083	TCHHL1	-2.32508	-2.0295	0.872875	4.08263	-2.0295	1.33836
8_3_20_23	C205R086	IGKC	-3.03594	-2.0285	0.668162	4.0798	-2.0285	0.472361
CUST_18940_PI417904088	C236R100	IGKC	-2.37351	-2.028	0.854432	4.07839	-2.028	1.00796
CUST_16743_PI417904088	C123R032	PIGR	-1.69626	-2.02125	1.1916	4.05935	-2.02125	4.26267
12_1_14_7	C265R136	-	-2.76036	-2.01025	0.728257	4.02852	-2.01025	0.472361
8_4_16_18	C070R127	-	-3.44058	-2.0095	0.584059	4.02643	-2.0095	0.236181
CUST_27682_PI417904088	C201R148	IGHA2	-2.28109	-2.00375	0.878419	4.01041	-2.00375	1.33836
CUST_21751_PI417904088	C212R157	TRA	-1.64029	-1.99925	1.21884	3.99792	-1.99925	4.26267
CUST_3984_PI417904088	C206R076	IGKC	-2.35552	-1.9905	0.845035	3.97375	-1.9905	1.33836
CUST_6464_PI417904088	C024R121	IGLL5	-2.56894	-1.9885	0.774056	3.96824	-1.9885	0.689559
CUST_5644_PI417904088	C112R058	PDLI1	-2.57525	-1.98425	0.770507	3.95657	-1.98425	0.689559
CUST_977_PI417904088	C167R062	PDLI1	-2.44925	-1.98125	0.808921	3.94835	-1.98125	1.00796
CUST_35988_PI417904088	C070R098	ENOX2	-1.84322	-1.968	1.0677	3.91225	-1.968	3.4307
CUST_24453_PI417904088	C248R119	TCHHL1	-1.80915	-1.96375	1.08545	3.90075	-1.96375	3.4307
CUST_15774_PI417904088	C183R143	NEIL1	-2.34183	-1.9625	0.838021	3.89737	-1.9625	1.33836
CUST_9284_PI417904088	C095R096	PDLI1	-2.52513	-1.9595	0.776	3.88927	-1.9595	0.689559
CUST_25066_PI417904088	C206R163	-	-2.86567	-1.958	0.683261	3.88523	-1.958	0.472361
CUST_21374_PI417904088	C125R032	IGH	-3.33465	-1.95775	0.587093	3.88456	-1.95775	0.236181
CUST_18533_PI417904088	C080R101	AP1M1	-2.55401	-1.95725	0.766344	3.88321	-1.95725	0.689559
CUST_13139_PI417904088	C241R120	FCRL5	-2.02845	-1.956	0.964282	3.87985	-1.956	2.06386
CUST_41494_PI417904088	C072R113	CD4	-2.03898	-1.95525	0.958935	3.87783	-1.95525	2.06386
CUST_8575_PI417904088	C216R133	TIAM1	-3.27145	-1.95425	0.597365	3.87514	-1.95425	0.236181
CUST_20104_PI417904088	C170R036	E2F4	-2.23539	-1.95275	0.873562	3.87112	-1.95275	1.57536
CUST_21355_PI417904088	C040R098	IGHM	-3.49115	-1.9495	0.558413	3.86241	-1.9495	0.236181
CUST_13469_PI417904088	C084R080	SOX4	-2.658	-1.94075	0.730155	3.83905	-1.94075	0.689559
CUST_22189_PI417904088	C236R068	TSPAN4	-2.93874	-1.93625	0.658872	3.8271	-1.93625	0.472361
9_3_8_20	C035R146	BTG1	-3.07254	-1.932	0.628796	3.81584	-1.932	0.346941
5_3_1_6	C225R121	IGKC	-2.70102	-1.9315	0.715101	3.81452	-1.9315	0.689559
CUST_22756_PI417904088	C121R056	TSC22D3	-2.43932	-1.93025	0.791307	3.81121	-1.93025	1.00796
CUST_246_PI417904088	C181R064	GAMT	-2.13095	-1.92675	0.904176	3.80198	-1.92675	2.06386
CUST_31941_PI417904088	C194R124	PHF5A	-2.17332	-1.9235	0.885052	3.79342	-1.9235	1.57536
CUST_19111_PI417904088	C128R014	TTF1	-2.3854	-1.92225	0.805841	3.79014	-1.92225	1.00796
CUST_6853_PI417904088	C076R046	GADD45G	-1.81429	-1.92175	1.05923	3.78882	-1.92175	3.4307
CUST_35764_PI417904088	C165R121	-	-2.61963	-1.915	0.73102	3.77114	-1.915	0.689559
CUST_8949_PI417904088	C126R119	SIRPB1	-2.98221	-1.9135	0.641639	3.76722	-1.9135	0.472361
CUST_13248_PI417904088	C208R118	-	-2.25799	-1.91225	0.846883	3.76396	-1.91225	1.33836
6_2_8_2	C008R135	SIRPB1	-4.19431	-1.91075	0.455558	3.76005	-1.91075	0
CUST_9563_PI417904088	C071R048	IGLL1	-2.8595	-1.91075	0.668211	3.76005	-1.91075	0.472361
5_4_5_1	C194R075	IGKC	-3.28005	-1.90425	0.580554	3.74314	-1.90425	0.236181
CUST_26291_PI417904088	C017R063	MCTP1	-1.85607	-1.90025	1.0238	3.73278	-1.90025	3.4307
7_2_5_2	C013R054	ALAS2	-2.96111	-1.89875	0.641229	3.7289	-1.89875	0.472361
CUST_11948_PI417904088	C008R060	FOXK2	-2.53724	-1.8975	0.747861	3.72567	-1.8975	0.689559
CUST_17883_PI417904088	C046R121	APPBP2	-1.81224	-1.897	1.04677	3.72438	-1.897	3.4307
CUST_35496_PI417904088	C217R029	BCL11B	-2.84153	-1.892	0.665837	3.71149	-1.892	0.472361
CUST_22145_PI417904088	C234R044	NRT1	-2.13551	-1.88875	0.884448	3.70314	-1.88875	1.57536
CUST_6426_PI417904088	C116R107	IGKC	-3.06544	-1.883	0.614267	3.68841	-1.883	0.346941
CUST_34995_PI417904088	C032R126	HEPACAM2	-3.18878	-1.881	0.589881	3.6833	-1.881	0.346941
CUST_27677_PI417904088	C180R133	IGHM	-2.50185	-1.87925	0.751144	3.67884	-1.87925	0.689559
CUST_3969_PI417904088	C115R052	SEMA4F	-2.6562	-1.8745	0.705707	3.66675	-1.8745	0.689559
9_1_21_19	C109R141	ALAS2	-3.60601	-1.87425	0.519757	3.66611	-1.87425	0.236181
CUST_17884_PI417904088	C095R093	SUN1	-2.49615	-1.873	0.750356	3.66293	-1.873	0.689559
CUST_41245_PI417904088	C140R071	IGLL5	-2.79374	-1.87	0.669353	3.65533	-1.87	0.472361
CUST_19413_PI417904088	C190R083	SIRPB1	-3.89757	-1.86975	0.479722	3.65469	-1.86975	0
CUST_10590_PI417904088	C048R058	PTBP2	-3.06448	-1.8645	0.608423	3.64142	-1.8645	0.346941
CUST_8606_PI417904088	C118R061	RAD54L2	-2.70823	-1.8615	0.687348	3.63385	-1.8615	0.689559
7_3_16_18	C112R134	PDLI1	-2.85695	-1.86125	0.651481	3.63322	-1.86125	0.472361
CUST_40881_PI417904088	C077R117	ABCB10	-2.97337	-1.86025	0.625637	3.63071	-1.86025	0.472361
9_2_4_19	C170R170	IGKC	-2.57945	-1.85975	0.720987	3.62945	-1.85975	0.689559
CUST_2581_PI417904088	C220R053	SRY	-1.75675	-1.859	1.05821	3.62756	-1.859	3.4307
CUST_2477_PI417904088	C219R066	RIMBP2	-3.31333	-1.856	0.560162	3.62003	-1.856	0.236181
CUST_7199_PI417904088	C202R156	STK40	-3.03278	-1.8535	0.611156	3.61376	-1.8535	0.472361
CUST_25596_PI417904088	C037R035	DNMT3B	-2.40829	-1.8465	0.766726	3.59627	-1.8465	1.00796
CUST_13495_PI417904088	C242R076	B4GALT4	-4.266	-1.84525	0.432548	3.59315	-1.84525	0
CUST_22355_PI417904088	C007R131	ELAC2	-1.88395	-1.845	0.979326	3.59253	-1.845	2.69901
CUST_11146_PI417904088	C040R066	TBX21	-2.39717	-1.84325	0.768927	3.58817	-1.84325	1.00796
CUST_21373_PI417904088	C122R026	IGHA2	-2.18059	-1.84325	0.845298	3.58817	-1.84325	1.57536
CUST_3291_PI417904088	C085R040	QKI	-1.67649	-1.8415	1.09843	3.58382	-1.8415	4.26267
CUST_16574_PI417904088	C029R167	IGLL1	-3.19988	-1.83975	0.574943	3.57948	-1.83975	0.346941
CUST_22708_PI417904088	C155R079	CAMK2D	-2.1503	-1.838	0.854764	3.57514	-1.838	1.57536
CUST_27179_PI417904088	C242R139	TIMP2	-3.29036	-1.83625	0.558069	3.57081	-1.83625	0.236181
CUST_6617_PI417904088	C192R069	NR1D1	-2.85144	-1.83625	0.643973	3.57081	-1.83625	0.472361
CUST_21734_PI417904088	C195R058	CYP7B1	-3.11564	-1.83575	0.589206	3.56957	-1.83575	0.346941
CUST_22425_PI417904088	C089R122	PTPN12	-2.76019	-1.8345	0.664629	3.56648	-1.8345	0.472361
CUST_19435_PI417904088	C027R033	CSSA9H5ORF45	-1.98734	-1.83025	0.920956	3.55599	-1.83025	2.69901
CUST_21251_PI417904088	C224R138	MMP13	-3.08799	-1.8265	0.591486	3.54676	-1.8265	0.346941
CUST_11942_PI417904088	C259R114	SLA	-2.73562	-1.82625	0.667581	3.54614	-1.82625	0.689559
CUST_13622_PI417904088	C088R076	RUNX3	-3.16481	-1.8255	0.576812	3.5443	-1.8255	0.346941
6_1_20_11	C256R064	TCHHL1	-2.05029	-1.8255	0.890361	3.5443	-1.8255	2.06386
CUST_15521_PI417904088	C114R057	TUBB6	-1.83819	-1.825	0.992827	3.54307	-1.825	3.4307
CUST_25723_PI417904088	C223R005	LPAR4	-1.61457	-1.8245	1.13002	3.54184	-1.8245	5.57966
CUST_14454_PI417904088	C172R113	GA45G	-1.78693	-1.824	1.02074	3.54062	-1.824	3.4307
CUST_32739_PI417904088	C070R085	ELYS	-1.99645	-1.8225	0.912872	3.53694	-1.8225	2.69901
12_4_20_13	C069R106	RHD	-3.41975	-1.81675	0.531252	3.52287	-1.81675	0.236181
CUST_18617_PI417904088	C082R113	MAP4K1	-2.03052	-1.81575	0.894229	3.52043	-1.81575	2.06386
CUST_19055_PI417904088	C113R122	CK77	-2.12015	-1.81525	0.85619	3.51921	-1.81525	2.06386
CUST_23473_PI417904088	C053R116	DEFL6	-1.71602	-1.81425	1.05724	3.51677	-1.81425	4.26267
CUST_23858_PI417904088	C136R072	CDKN1B	-2.51229	-1.813	0.721652	3.51372	-1.813	0.689559
CUST_12320_PI417904088	C248R145	NEK6	-2.72508	-1.81275	0.665211	3.51311	-1.81275	0.689559
CUST_25426_PI417904088	C052R026	SIK2	-1.85051	-1.81075	0.978516	3.50825	-1.81075	3.4307
CUST_35182_PI417904088	C035R018	PEX1	-1.69153	-1.8105	1.07033	3.50764	-1.8105	4.26267
CUST_20671_PI417904088	C256R099	CTPS1	-2.52414	-1.81025	0.717175	3.50703	-1.81025	0.689559
CUST_13136_PI417904088	C011R056	DPH5	-1.95075	-1.8065	0.926055	3.49793	-1.8065	2.69901
CUST_15031_PI417904088	C074R107	MFSD7	-2.41784	-1.80225	0.745398	3.48764	-1.80225	1.00796
CUST_17728_PI417904088	C151R054	ST6GAL2	-1.62503	-1.79925	1.10721	3.48039	-1.79925	5.57966
CUST_38221_PI417904088	C051R095	COQ4	-3.02666	-1.7985	0.594219	3.47858	-1.7985	0.472361
CUST_6644_PI417904088	C012R159	IGHA2	-2.36891	-1.7985	0.75921	3.47858	-1.7985	1.00796
10_3_22_3	C195R049	PDLI1	-2.18977	-1.797	0.820634	3.47497	-1.797	1.57536
CUST_34496_PI417904088	C224R100	GFI1B	-1.75662	-1.79175	1.02	3.46235	-1.79175	3.4307
CUST_35314_PI417904088	C039R085	CXCR3	-1.86904	-1.7915	0.958513	3.46175	-1.7915	3.4307
CUST_23591_PI417904088	C177R053	-	-2.1853	-1.79025	0.819222	3.45875	-1.79025	1.57536
6_4_16_1	C257R120	-	-2.38271	-1.784	0.748726	3.4438	-1.784	1.00796
CUST_25281_PI417904088	C050R129	ITGA2B	-1.9721	-1.7825	0.903858	3.44022	-1.7825	2.69901
CUST_23289_PI417904088	C116R159	-R5	-1.73333	-1.78225	1.02822	3.43962	-1.78225	4.26267
CUST_40700_PI417904088	C012R047	LTB4R	-2.35906	-1.77925	0.754219	3.43248	-1.77925	1.33836
CUST_286_PI417904088	C054R078	KP-2	-1.65262	-1.777	1.07526	3.42713	-1.777	4.26267
CUST_40929_PI417904088	C122R077	TSPAN5	-2.91577	-1.77675	0.60936	3.42653	-1.77675	0.472361
CUST_18643_PI417904088	C102R083	EEF2	-1.82788	-1.773	0.969975	3.41764	-1.773	3.4307
CUST_5147_PI417904088	C181R053	ZCCHC9	-2.08818	-1.7725	0.848824	3.41645	-1.7725	2.06386
CUST_20148_PI417904088	C035R026	WBP4	-2.9122	-1.77175	0.608388	3.41468	-1.77175	0.472361
CUST_19245_PI417904088	C025R163	RPP30	-2.83218	-1.7715	0.625489	3.41409	-1.7715	0.472361
CUST_32142_PI417904088	C088R120	GFI1B	-1.8364	-1.77025	0.96398	3.41113	-1.77025	3.4307
6_3_10_8	C150R092	-	-2.67679	-1.76975	0.661147	3.40995	-1.76975	0.689559
CUST_15206_PI417904088	C218R124	CXCR4	-2.24211	-1.7625	0.78609	3.39286	-1.7625	1.57536
8_3_12_7	C085R131	-	-2.26119	-1.76025	0.778461	3.38757	-1.76025	1.33836
CUST_7686_PI417904088	C137R054	KIAA1161	-2.1696	-1.76	0.811211	3.38698	-1.76	1.57536
CUST_26405_PI417904088	C182R121	F13A	-2.56091	-1.7585	0.68667	3.38346	-1.7585	0.689559
CUST_35160_PI417904088	C103R050	ZC3HF	-1.72019	-1.758	1.02198	3.38229	-1.758	4.26267
CUST_35928_PI417904088	C100R112	PLAAT1L	-2.74076	-1.75525	0.640425	3.37585	-1.75525	0.689559
CUST_21159_PI417904088	C218R166	NUMBL	-2.56123	-1.75375	0.684731	3.37234	-1.75375	0.689559
12_4_2_11	C039R106	SIRPB1	-3.6698	-1.75225	0.477478	3.36884	-1.75225	0.236181
CUST_18502_PI417904088	C211R149	TUBB6	-2.33535	-1.75075	0.749675	3.36533	-1.75075	1.33836
CUST_13858_PI417904088	C003R061	AURKB	-2.54428	-1.7485	0.687227	3.36009	-1.7485	0.689559
CUST_35073_PI417904088	C260R032	CD5	-2.8408	-1.7465	0.614791	3.35544	-1.7465	0.472361
CUST_6308_PI417904088	C168R038	PRF1	-1.83543	-1.74425	0.950322	3.35021	-1.74425	3.4307
CUST_16887_PI417904088	C145R086	MAP4K2	-2.33756	-1.74	0.744365	3.34035	-1.74	1.33836
CUST_33421_PI417904088	C084R078	PFKFB3	-2.19751	-1.73925	0.791464	3.33862	-1.73925	1.57536
CUST_39753_PI417904088	C021R044	PTPN4	-2.8271	-1.73875	0.615029	3.33746	-1.73875	0.472361
CUST_23855_PI417904088	C145R098	LPAR4	-3.25802	-1.73575	0.532763	3.33053	-1.73575	0.236181
CUST_11663_PI417904088	C256R024	PRSS16	-1.90925	-1.7355	0.908997	3.32995	-1.7355	2.69901
CUST_14374_PI417904088	C108R157	IGLL5	-2.3078	-1.73275	0.750822	3.32361	-1.73275	1.33836
CUST_35706_PI417904088	C134R168	BCL6B	-3.00631	-1.7285	0.574957	3.31383	-1.7285	0.472361
CUST_23275_PI417904088	C221R116	MTRR	-1.89118	-1.72725	0.913318	3.31096	-1.72725	2.69901
CUST_20344_PI417904088	C236R126	DSP	-2.38743	-1.727	0.723371	3.31039	-1.727	1.00796
CUST_25095_PI417904088	C120R108	44447	-2.61416	-1.7265	0.660441	3.30924	-1.7265	0.689559
CUST_13743_PI417904088	C064R099	IGLL5	-2.14435	-1.7265	0.805137	3.30924	-1.7265	1.57536
CUST_26734_PI417904088	C106R160	IGHM	-1.6549	-1.7255	1.04266	3.30695	-1.7255	4.26267
CUST_21945_PI417904088	C014R116	ASP1	-3.40494	-1.72425	0.506396	3.30408	-1.72425	0.236181
CUST_21353_PI417904088	C186R033	-	-2.46743	-1.72425	0.698803	3.30408	-1.72425	1.00796
CUST_25862_PI417904088	C252R082	TSC22D3	-2.93565	-1.72125	0.586327	3.29722	-1.72125	0.472361
CUST_11226_PI417904088	C182R132	COMT	-2.45278	-1.721	0.701652	3.29665	-1.721	1.00796
10_1_7_4	C068R013	IGLC	-2.15005	-1.715	0.797656	3.28297	-1.715	1.57536
CUST_35437_PI417904088	C031R147	-	-3.86088	-1.7135	0.44381	3.27955	-1.7135	0
CUST_22404_PI417904088	C261R095	KIAA0319L	-2.34805	-1.71275	0.729436	3.27785	-1.71275	1.33836
CUST_9126_PI417904088	C122R104	IGLL1	-3.19992	-1.7095	0.534232	3.27047	-1.7095	0.346941
CUST_4150_PI417904088	C052R123	LRFN4	-2.22043	-1.70475	0.767755	3.25972	-1.70475	1.57536
CUST_37995_PI417904088	C191R076	MMP30	-1.7881	-1.70475	0.953385	3.25972	-1.70475	3.4307
CUST_8850_PI417904088	C193R024	RDH12	-1.79607	-1.704	0.948736	3.25803	-1.704	3.4307
CUST_14528_PI417904088	C132R028	QKI	-1.62438	-1.70325	1.04855	3.25634	-1.70325	5.57966
CUST_8120_PI417904088	C196R122	NLRC3	-1.85509	-1.70125	0.917074	3.25183	-1.70125	3.4307
CUST_8320_PI417904088	C225R082	SPECC1L	-1.86748	-1.701	0.910853	3.25126	-1.701	3.4307
CUST_1429_PI417904088	C097R093	RRP9	-3.00008	-1.69825	0.566068	3.24507	-1.69825	0.472361
CUST_2366_PI417904088	C111R133	KDM1A	-1.62809	-1.69575	1.04156	3.23945	-1.69575	5.57966
CUST_6916_PI417904088	C122R075	BTG1	-2.17464	-1.69475	0.779325	3.23721	-1.69475	1.57536
CUST_22454_PI417904088	C042R155	ANG1	-2.07412	-1.69475	0.817093	3.23721	-1.69475	2.06386
CUST_9650_PI417904088	C074R101	F264	-2.43639	-1.69325	0.694982	3.23384	-1.69325	1.00796
CUST_9820_PI417904088	C054R141	HIPK2	-1.93914	-1.692	0.872552	3.23104	-1.692	2.69901
CUST_2665_PI417904088	C137R140	DSP	-2.23238	-1.6905	0.757265	3.22769	-1.6905	1.57536
CUST_21769_PI417904088	C264R152	TRA	-2.0667	-1.6885	0.817004	3.22321	-1.6885	2.06386
CUST_5724_PI417904088	C098R152	CSPP1	-3.35068	-1.6875	0.503629	3.22098	-1.6875	0.236181
CUST_21352_PI417904088	C225R062	IGHA2	-1.94289	-1.6875	0.868553	3.22098	-1.6875	2.69901
CUST_12024_PI417904088	C089R065	STAT4	-1.91532	-1.68675	0.880663	3.21931	-1.68675	2.69901
CUST_21712_PI417904088	C162R092	VPREB1	-2.11661	-1.6865	0.796791	3.21875	-1.6865	2.06386
CUST_8215_PI417904088	C131R052	NMES1	-1.8606	-1.68525	0.905756	3.21596	-1.68525	3.4307
CUST_19866_PI417904088	C120R155	CL65	-1.8059	-1.68375	0.932359	3.21262	-1.68375	3.4307
CUST_31579_PI417904088	C148R095	-	-1.91236	-1.68175	0.879409	3.20817	-1.68175	2.69901
CUST_33176_PI417904088	C123R025	B4GALT6	-2.18467	-1.67875	0.768421	3.2015	-1.67875	1.57536
CUST_12935_PI417904088	C162R042	CPSF6	-3.05203	-1.67775	0.549715	3.19929	-1.67775	0.346941
CUST_35360_PI417904088	C229R105	BCL11B	-1.83013	-1.67725	0.916465	3.19818	-1.67725	3.4307
CUST_25673_PI417904088	C251R139	ILF2	-2.05477	-1.67625	0.815785	3.19596	-1.67625	2.06386
9_3_16_1	C183R023	ALAS2	-1.89877	-1.67525	0.882281	3.19375	-1.67525	2.69901
10_3_18_22	C103R083	-	-2.25074	-1.675	0.744198	3.19319	-1.675	1.33836
CUST_23585_PI417904088	C016R136	CTPS1	-2.94588	-1.67275	0.567827	3.18822	-1.67275	0.472361
CUST_7235_PI417904088	C001R079	GRK5	-2.97937	-1.67275	0.561444	3.18822	-1.67275	0.472361
CUST_15708_PI417904088	C197R066	SEPTIN3	-1.84678	-1.669	0.903734	3.17994	-1.669	3.4307
CUST_22179_PI417904088	C099R092	GADL1	-1.87461	-1.6665	0.888983	3.17444	-1.6665	3.4307
10_4_14_8	C079R093	PDLI1	-2.62034	-1.6655	0.635604	3.17224	-1.6655	0.689559
CUST_4430_PI417904088	C102R023	AMT	-3.41219	-1.6645	0.48781	3.17004	-1.6645	0.236181
CUST_24021_PI417904088	C254R080	GLCI1	-2.07646	-1.66225	0.800522	3.1651	-1.66225	2.06386
CUST_10090_PI417904088	C247R066	SIRPB1	-3.96508	-1.66175	0.419096	3.164	-1.66175	0
CUST_2053_PI417904088	C037R148	-	-2.36254	-1.6615	0.703269	3.16345	-1.6615	1.00796
CUST_22485_PI417904088	C015R047	GFUS	-2.01514	-1.6605	0.824012	3.16126	-1.6605	2.06386
CUST_9764_PI417904088	C225R024	IGHA2	-2.09267	-1.65675	0.791691	3.15305	-1.65675	2.06386
CUST_13684_PI417904088	C114R156	SESN1	-1.97121	-1.6555	0.83984	3.15032	-1.6555	2.69901
CUST_35829_PI417904088	C242R019	TMEM263	-1.77321	-1.651	0.931078	3.14051	-1.651	3.4307
CUST_21794_PI417904088	C225R067	VPREB1	-1.90594	-1.647	0.86414	3.13182	-1.647	2.69901
CUST_24309_PI417904088	C192R021	IGHA2	-2.01579	-1.6465	0.816801	3.13073	-1.6465	2.06386
CUST_1344_PI417904088	C083R094	CX32	-3.01588	-1.64425	0.545197	3.12585	-1.64425	0.472361
12_3_18_5	C128R054	NOP14	-2.02349	-1.64025	0.810605	3.1172	-1.64025	2.06386
11_3_14_20	C072R049	-	-2.63164	-1.63925	0.622899	3.11504	-1.63925	0.689559
CUST_9290_PI417904088	C246R064	-	-2.38725	-1.63825	0.68625	3.11288	-1.63825	1.00796
CUST_15164_PI417904088	C232R155	H1FX	-2.78487	-1.6375	0.587999	3.11126	-1.6375	0.472361
CUST_11957_PI417904088	C228R028	IGHA2	-1.85953	-1.6345	0.878984	3.1048	-1.6345	3.4307
CUST_31837_PI417904088	C037R124	QRICH2	-2.00433	-1.63375	0.81511	3.10319	-1.63375	2.69901
CUST_22889_PI417904088	C052R050	SRAC1	-2.19117	-1.62975	0.743779	3.09459	-1.62975	1.57536
CUST_8784_PI417904088	C144R122	PUR9	-2.22773	-1.6295	0.731463	3.09406	-1.6295	1.57536
CUST_13422_PI417904088	C006R124	CHCH8	-1.87562	-1.62875	0.86838	3.09245	-1.62875	3.4307
9_2_16_13	C035R078	-	-2.75178	-1.62725	0.591344	3.08924	-1.62725	0.472361
CUST_21797_PI417904088	C015R074	TRA	-2.54179	-1.62675	0.640001	3.08817	-1.62675	0.689559
CUST_28060_PI417904088	C101R158	TCHHL1	-1.75951	-1.62625	0.924261	3.0871	-1.62625	3.4307
CUST_6718_PI417904088	C205R034	HBE1	-3.0258	-1.62375	0.536635	3.08175	-1.62375	0.472361
CUST_32337_PI417904088	C178R115	LSM1	-1.96292	-1.62375	0.827213	3.08175	-1.62375	2.69901
CUST_23483_PI417904088	C250R106	ARG1	-1.99052	-1.62225	0.814988	3.07855	-1.62225	2.69901
CUST_11068_PI417904088	C092R048	AMT	-2.08613	-1.62125	0.777155	3.07641	-1.62125	2.06386
CUST_23285_PI417904088	C150R116	CDCA3	-2.63477	-1.617	0.613716	3.06737	-1.617	0.689559
CUST_12960_PI417904088	C003R143	AGPAT9L	-1.92629	-1.617	0.839437	3.06737	-1.617	2.69901
CUST_40270_PI417904088	C174R071	GBP1	-1.91979	-1.61525	0.841368	3.06365	-1.61525	2.69901
CUST_18631_PI417904088	C107R116	EEPD1	-2.15675	-1.61075	0.746842	3.05411	-1.61075	1.57536
CUST_15981_PI417904088	C088R028	RUNX3	-1.69687	-1.61075	0.94925	3.05411	-1.61075	4.26267
CUST_40649_PI417904088	C172R032	HIGD1A	-1.88023	-1.61	0.856279	3.05252	-1.61	3.4307
CUST_10549_PI417904088	C213R096	HAPLN2	-2.00667	-1.60875	0.801702	3.04987	-1.60875	2.69901
CUST_10995_PI417904088	C194R052	EEF1A1	-2.23135	-1.6075	0.720415	3.04723	-1.6075	1.57536
CUST_29530_PI417904088	C215R076	MMS19	-2.42968	-1.6055	0.660787	3.04301	-1.6055	1.00796
CUST_17101_PI417904088	C136R080	DIMT1	-2.48328	-1.605	0.646322	3.04196	-1.605	1.00796
CUST_30795_PI417904088	C171R082	SVILA	-2.31555	-1.60175	0.691737	3.03511	-1.60175	1.33836
CUST_39255_PI417904088	C032R167	BIRC6	-2.17629	-1.60125	0.735771	3.03406	-1.60125	1.57536
CUST_23514_PI417904088	C058R113	CLM7	-1.82475	-1.601	0.877381	3.03354	-1.601	3.4307
CUST_18915_PI417904088	C029R139	EEF1A1	-1.90007	-1.6005	0.842338	3.03248	-1.6005	2.69901
CUST_5234_PI417904088	C196R162	STK17A	-2.14813	-1.6	0.744834	3.03143	-1.6	1.57536
9_1_8_11	C238R098	BAIAP2	-1.75924	-1.59925	0.909057	3.02986	-1.59925	3.4307
CUST_30249_PI417904088	C261R130	STK10	-1.90962	-1.59725	0.836423	3.02566	-1.59725	2.69901
9_3_2_3	C061R142	-	-2.39342	-1.59675	0.667143	3.02461	-1.59675	1.00796
CUST_18903_PI417904088	C026R046	CBL	-2.5059	-1.5945	0.636298	3.0199	-1.5945	0.689559
CUST_17833_PI417904088	C057R122	SLC25A16	-2.40733	-1.59425	0.662248	3.01938	-1.59425	1.00796
9_4_22_14	C177R131	DCAF10	-1.89477	-1.59225	0.840338	3.01519	-1.59225	2.69901
CUST_12014_PI417904088	C097R161	ARAP3	-2.52026	-1.591	0.631284	3.01258	-1.591	0.689559
7_4_14_2	C151R068	-	-2.61962	-1.5905	0.607149	3.01154	-1.5905	0.689559
CUST_12041_PI417904088	C161R086	UTP20	-2.48613	-1.589	0.639145	3.00841	-1.589	1.00796
CUST_11302_PI417904088	C114R161	CPT1A	-2.09335	-1.589	0.75907	3.00841	-1.589	2.06386
CUST_4455_PI417904088	C139R062	ANKRD1	-2.23358	-1.58675	0.710408	3.00372	-1.58675	1.57536
CUST_24368_PI417904088	C077R094	MACF1	-1.90908	-1.584	0.829718	2.998	-1.584	2.69901
CUST_22722_PI417904088	C152R065	SLC35F2	-2.80733	-1.5785	0.562277	2.98659	-1.5785	0.472361
CUST_32960_PI417904088	C025R116	PPP5C	-2.08009	-1.5785	0.758863	2.98659	-1.5785	2.06386
CUST_16642_PI417904088	C035R163	ANLN	-1.74772	-1.57825	0.903031	2.98607	-1.57825	3.4307
CUST_17477_PI417904088	C069R043	HIGD1A	-3.23986	-1.578	0.487058	2.98556	-1.578	0.236181
CUST_4307_PI417904088	C161R090	STARD10	-2.14259	-1.573	0.73416	2.97523	-1.573	1.57536
CUST_5067_PI417904088	C021R049	ZNRF1	-1.96062	-1.5725	0.802044	2.9742	-1.5725	2.69901
CUST_24308_PI417904088	C089R019	IGHA2	-2.66666	-1.571	0.589127	2.97111	-1.571	0.689559
CUST_17980_PI417904088	C218R059	MTMR7	-1.84379	-1.57075	0.851912	2.97059	-1.57075	3.4307
CUST_12842_PI417904088	C050R075	C5AR1	-3.05856	-1.56975	0.513232	2.96853	-1.56975	0.346941
CUST_6072_PI417904088	C015R121	HSP90A	-2.72427	-1.569	0.575934	2.96699	-1.569	0.689559
CUST_23637_PI417904088	C134R086	ACTA2	-1.80379	-1.569	0.869836	2.96699	-1.569	3.4307
CUST_10572_PI417904088	C107R099	PPP1R26	-2.12182	-1.56875	0.739341	2.96648	-1.56875	2.06386
CUST_14289_PI417904088	C168R101	ADCK5	-2.18548	-1.5675	0.717235	2.96391	-1.5675	1.57536
CUST_24416_PI417904088	C164R110	CD96	-1.73311	-1.5675	0.904442	2.96391	-1.5675	4.26267
CUST_21344_PI417904088	C105R157	IGHM	-2.56451	-1.562	0.609084	2.95263	-1.562	0.689559
CUST_9361_PI417904088	C191R143	-	-2.37915	-1.56025	0.655803	2.94905	-1.56025	1.00796
CUST_15273_PI417904088	C080R082	CCNB1	-3.09878	-1.55875	0.503021	2.94598	-1.55875	0.346941
CUST_18565_PI417904088	C196R043	UB2R2	-1.79872	-1.558	0.86617	2.94445	-1.558	3.4307
CUST_5032_PI417904088	C230R100	IL1B	-2.10799	-1.55625	0.738262	2.94088	-1.55625	2.06386
CUST_14050_PI417904088	C006R091	BCL6	-1.75102	-1.555	0.888053	2.93834	-1.555	3.4307
CUST_14249_PI417904088	C025R098	LONRF2	-2.44911	-1.55075	0.633189	2.92969	-1.55075	1.00796
CUST_6370_PI417904088	C174R164	PSME4	-1.88999	-1.54925	0.819712	2.92665	-1.54925	2.69901
CUST_1392_PI417904088	C203R087	GSN	-1.78258	-1.54925	0.869104	2.92665	-1.54925	3.4307
CUST_21845_PI417904088	C047R076	SRRT	-1.73963	-1.54925	0.890563	2.92665	-1.54925	4.26267
CUST_848_PI417904088	C093R052	SVIP	-1.90814	-1.549	0.811786	2.92614	-1.549	2.69901
CUST_16020_PI417904088	C261R108	STT3B	-1.73894	-1.549	0.890773	2.92614	-1.549	4.26267
CUST_21730_PI417904088	C055R069	VPREB1	-2.01213	-1.5465	0.768589	2.92108	-1.5465	2.06386
CUST_9048_PI417904088	C073R084	MXD4	-2.53367	-1.54275	0.608899	2.91349	-1.54275	0.689559
CUST_4960_PI417904088	C148R046	PDPK1	-1.74865	-1.54275	0.88225	2.91349	-1.54275	3.4307
CUST_379_PI417904088	C009R109	-	-3.04091	-1.54175	0.507002	2.91147	-1.54175	0.346941
CUST_26825_PI417904088	C056R125	HBA4	-1.88605	-1.54075	0.816917	2.90946	-1.54075	2.69901
CUST_6249_PI417904088	C259R136	GPSM1	-1.62553	-1.54075	0.947843	2.90946	-1.54075	5.57966
CUST_5469_PI417904088	C118R070	HABP4	-2.84638	-1.54025	0.541126	2.90845	-1.54025	0.472361
CUST_16875_PI417904088	C263R128	BCL10	-1.82154	-1.5385	0.844617	2.90492	-1.5385	3.4307
CUST_20147_PI417904088	C172R108	PIGR	-2.85707	-1.5365	0.537789	2.9009	-1.5365	0.472361
CUST_17286_PI417904088	C246R093	AFMID	-1.78594	-1.53475	0.85935	2.89738	-1.53475	3.4307
CUST_8001_PI417904088	C263R150	NMES1	-1.79229	-1.5335	0.855609	2.89487	-1.5335	3.4307
CUST_18036_PI417904088	C086R100	-	-1.73733	-1.533	0.882387	2.89387	-1.533	4.26267
CUST_6596_PI417904088	C240R056	MYL9	-2.69955	-1.53225	0.567594	2.89237	-1.53225	0.689559
CUST_16239_PI417904088	C163R044	SEPTIN3	-2.37349	-1.52975	0.644514	2.88736	-1.52975	1.00796
CUST_27580_PI417904088	C111R054	QRICH1	-2.13549	-1.52775	0.71541	2.88336	-1.52775	1.57536
6_2_2_10	C055R023	IGKC	-2.66987	-1.5265	0.571751	2.88086	-1.5265	0.689559
CUST_21356_PI417904088	C092R031	IGHM	-2.40921	-1.526	0.633403	2.87986	-1.526	1.00796
11_3_2_10	C141R081	NLRC3	-1.90456	-1.5205	0.798346	2.8689	-1.5205	2.69901
CUST_23219_PI417904088	C020R042	OBF1	-2.55156	-1.51925	0.595421	2.86642	-1.51925	0.689559
CUST_24213_PI417904088	C247R113	ZNF263	-2.04467	-1.51475	0.74083	2.85749	-1.51475	2.06386
CUST_14835_PI417904088	C192R118	CLNS1A	-3.26717	-1.51275	0.463015	2.85353	-1.51275	0.236181
CUST_6196_PI417904088	C114R124	IGLL1	-2.01664	-1.51025	0.748894	2.84859	-1.51025	2.06386
CUST_1316_PI417904088	C167R048	BCKDK	-2.97245	-1.5095	0.50783	2.84711	-1.5095	0.472361
12_2_8_21	C021R142	-	-2.4954	-1.509	0.604713	2.84613	-1.509	0.689559
CUST_17368_PI417904088	C215R121	ITGA4	-2.15175	-1.509	0.70129	2.84613	-1.509	1.57536
CUST_5742_PI417904088	C260R056	CD2	-2.30689	-1.5085	0.653912	2.84514	-1.5085	1.33836
CUST_21013_PI417904088	C240R019	RPS6KA2	-2.19614	-1.50825	0.686774	2.84465	-1.50825	1.57536
CUST_886_PI417904088	C056R050	PABPC4	-2.54144	-1.50725	0.59307	2.84268	-1.50725	0.689559
CUST_34115_PI417904088	C127R068	SERPINB1	-2.04614	-1.507	0.736511	2.84218	-1.507	2.06386
CUST_31472_PI417904088	C122R170	ARAP3	-2.05797	-1.50675	0.732154	2.84169	-1.50675	2.06386
CUST_10377_PI417904088	C073R121	F13A	-2.56613	-1.504	0.586096	2.83628	-1.504	0.689559
CUST_28363_PI417904088	C057R043	ADAM19A	-2.29571	-1.50025	0.653501	2.82892	-1.50025	1.33836
CUST_23235_PI417904088	C225R046	SELP	-1.9236	-1.49825	0.778878	2.825	-1.49825	2.69901
CUST_19783_PI417904088	C197R074	BACH2	-1.93131	-1.4965	0.774861	2.82157	-1.4965	2.69901
CUST_23744_PI417904088	C242R001	DHX33	-1.74218	-1.49625	0.858836	2.82108	-1.49625	4.26267
CUST_31254_PI417904088	C063R121	RL13	-2.31452	-1.49575	0.646247	2.82011	-1.49575	1.33836
CUST_26045_PI417904088	C061R163	HSPA5	-1.93828	-1.495	0.771304	2.81864	-1.495	2.69901
CUST_23308_PI417904088	C203R100	UTP14C	-2.24437	-1.4935	0.665444	2.81571	-1.4935	1.57536
CUST_8909_PI417904088	C148R145	RUNX3	-2.05105	-1.492	0.727434	2.81279	-1.492	2.06386
CUST_40350_PI417904088	C021R112	HBB	-1.78604	-1.49125	0.834948	2.81132	-1.49125	3.4307
CUST_6967_PI417904088	C028R157	-	-1.77674	-1.489	0.838053	2.80694	-1.489	3.4307
CUST_21348_PI417904088	C121R005	IGHM	-1.7941	-1.486	0.828271	2.80111	-1.486	3.4307
CUST_1378_PI417904088	C044R157	CHST12	-2.41973	-1.4855	0.613911	2.80014	-1.4855	1.00796
CUST_15742_PI417904088	C087R110	BRSK2A	-2.14797	-1.48425	0.691002	2.79772	-1.48425	1.57536
8_2_18_6	C245R040	IGLL1	-1.78202	-1.48325	0.83234	2.79578	-1.48325	3.4307
CUST_36125_PI417904088	C006R042	HACD4	-2.58696	-1.48	0.5721	2.78949	-1.48	0.689559
CUST_26159_PI417904088	C119R154	SCIN	-1.78126	-1.47925	0.830452	2.78804	-1.47925	3.4307
CUST_25401_PI417904088	C057R061	ARNTL	-1.82803	-1.47725	0.808112	2.78418	-1.47725	3.4307
CUST_35518_PI417904088	C215R102	PRB1	-1.65731	-1.47525	0.890148	2.78032	-1.47525	4.26267
CUST_14148_PI417904088	C106R067	BNIP3	-1.80659	-1.4735	0.815624	2.77695	-1.4735	3.4307
CUST_12219_PI417904088	C065R090	CEBP1	-2.76326	-1.47225	0.532795	2.77454	-1.47225	0.472361
CUST_6566_PI417904088	C159R049	JPT1A	-2.27337	-1.471	0.647057	2.77214	-1.471	1.33836
CUST_8981_PI417904088	C113R089	ZMYM4	-2.0913	-1.4705	0.703153	2.77118	-1.4705	2.06386
CUST_21376_PI417904088	C048R122	-	-3.02188	-1.4675	0.485625	2.76542	-1.4675	0.472361
CUST_26063_PI417904088	C191R116	TR-U1AP	-2.45212	-1.46525	0.597545	2.76111	-1.46525	1.00796
CUST_2549_PI417904088	C196R157	SIRPB1	-1.82933	-1.465	0.800841	2.76063	-1.465	3.4307
CUST_21761_PI417904088	C158R078	TRA	-1.79754	-1.463	0.813889	2.75681	-1.463	3.4307
CUST_19162_PI417904088	C138R135	CALR	-2.65121	-1.45975	0.550597	2.75061	-1.45975	0.689559
CUST_21744_PI417904088	C062R062	VPREB1	-2.1168	-1.457	0.688303	2.74537	-1.457	2.06386
CUST_22926_PI417904088	C255R109	HEBP2	-1.96796	-1.456	0.739853	2.74347	-1.456	2.69901
CUST_7645_PI417904088	C226R071	CALU	-1.88745	-1.45325	0.769955	2.73824	-1.45325	2.69901
CUST_27856_PI417904088	C181R125	GZMK	-2.14846	-1.45275	0.676183	2.73729	-1.45275	1.57536
CUST_16752_PI417904088	C006R028	VARS	-1.75454	-1.45175	0.827425	2.7354	-1.45175	3.4307
CUST_612_PI417904088	C014R047	BAIAP2	-2.16404	-1.451	0.670506	2.73397	-1.451	1.57536
CUST_8340_PI417904088	C191R135	ITGA2B	-1.68869	-1.45	0.858653	2.73208	-1.45	4.26267
CUST_16237_PI417904088	C001R065	NMD3	-2.52099	-1.44975	0.575072	2.73161	-1.44975	0.689559
CUST_16871_PI417904088	C182R124	PDIA3	-1.7723	-1.4455	0.815609	2.72357	-1.4455	3.4307
12_3_5_17	C187R082	KIF2C	-2.12657	-1.445	0.679497	2.72263	-1.445	2.06386
CUST_11074_PI417904088	C029R034	NLRC3	-1.7013	-1.44375	0.848615	2.72027	-1.44375	4.26267
CUST_19974_PI417904088	C210R120	PSTPIP1	-1.85189	-1.442	0.778665	2.71697	-1.442	3.4307
7_3_19_22	C120R046	H1FX	-2.55325	-1.4415	0.564574	2.71603	-1.4415	0.689559
CUST_15761_PI417904088	C105R117	PPP1R10	-2.73276	-1.44	0.526941	2.71321	-1.44	0.689559
CUST_6982_PI417904088	C110R033	CNOT1	-3.01594	-1.43875	0.477049	2.71086	-1.43875	0.472361
CUST_19397_PI417904088	C104R044	LBH	-1.6937	-1.4385	0.849326	2.71039	-1.4385	4.26267
CUST_21702_PI417904088	C202R107	VPREB1	-1.7126	-1.4365	0.838784	2.70663	-1.4365	4.26267
11_4_13_3	C063R112	RPL3	-2.53277	-1.431	0.564994	2.69634	-1.431	0.689559
CUST_19531_PI417904088	C064R044	AFMID	-1.68216	-1.43	0.850097	2.69447	-1.43	4.26267
CUST_15478_PI417904088	C231R150	ITPKC	-2.27528	-1.4285	0.627835	2.69167	-1.4285	1.33836
CUST_24843_PI417904088	C196R092	SESN1	-2.9271	-1.42825	0.48794	2.6912	-1.42825	0.472361
CUST_7503_PI417904088	C208R124	RARA	-2.04665	-1.4275	0.697483	2.6898	-1.4275	2.06386
CUST_40271_PI417904088	C197R118	IGKC	-1.75505	-1.42725	0.813223	2.68934	-1.42725	3.4307
CUST_33346_PI417904088	C228R059	PIK3R1	-1.7132	-1.42725	0.833091	2.68934	-1.42725	4.26267
CUST_1975_PI417904088	C242R146	IGLL1	-1.81922	-1.42525	0.783438	2.68561	-1.42525	3.4307
CUST_22126_PI417904088	C002R139	MYC	-2.89159	-1.425	0.492809	2.68515	-1.425	0.472361
CUST_21351_PI417904088	C086R021	IGHM	-1.64271	-1.42475	0.867315	2.68468	-1.42475	4.26267
CUST_22579_PI417904088	C125R028	PLCXD1	-1.89654	-1.424	0.750842	2.68328	-1.424	2.69901
CUST_16513_PI417904088	C031R144	IGHA2	-3.40117	-1.42075	0.417724	2.67725	-1.42075	0.236181
CUST_24720_PI417904088	C133R021	SRRM2	-2.03682	-1.419	0.696674	2.674	-1.419	2.06386
CUST_13902_PI417904088	C174R077	CNFN	-2.09395	-1.4175	0.67695	2.67122	-1.4175	2.06386
CUST_11860_PI417904088	C019R094	STT3B	-2.37803	-1.41175	0.593663	2.6606	-1.41175	1.00796
CUST_1780_PI417904088	C141R054	GPD1	-2.00833	-1.4095	0.701828	2.65645	-1.4095	2.06386
CUST_31750_PI417904088	C009R100	NR4A1	-1.65136	-1.409	0.853236	2.65553	-1.409	4.26267
CUST_7507_PI417904088	C095R103	GNL3	-1.73902	-1.40875	0.810083	2.65507	-1.40875	4.26267
CUST_970_PI417904088	C034R132	RPL12	-1.74774	-1.40325	0.802892	2.64497	-1.40325	3.4307
CUST_25465_PI417904088	C043R091	ALOX5AP	-1.81511	-1.4015	0.772129	2.64176	-1.4015	3.4307
CUST_21752_PI417904088	C195R019	-	-1.84124	-1.40025	0.760494	2.63947	-1.40025	3.4307
CUST_16006_PI417904088	C131R084	COX5B	-2.53147	-1.4	0.553039	2.63902	-1.4	0.689559
CUST_22059_PI417904088	C093R054	PLPBP	-2.29013	-1.39925	0.610991	2.63764	-1.39925	1.33836
CUST_28522_PI417904088	C029R120	VPS13A	-1.91635	-1.399	0.730035	2.63719	-1.399	2.69901
CUST_5391_PI417904088	C051R118	UGDH	-2.15985	-1.39825	0.647383	2.63582	-1.39825	1.57536
CUST_22647_PI417904088	C173R069	PSCBP	-1.9048	-1.3975	0.733672	2.63445	-1.3975	2.69901
CUST_16374_PI417904088	C112R028	KIAA226L	-2.13874	-1.39175	0.650735	2.62397	-1.39175	1.57536
CUST_11071_PI417904088	C120R114	NOL5A	-2.63588	-1.39075	0.527622	2.62215	-1.39075	0.689559
CUST_11235_PI417904088	C026R030	SC6A7	-1.91557	-1.38975	0.725501	2.62033	-1.38975	2.69901
CUST_13369_PI417904088	C190R122	HCAR2	-2.77661	-1.3885	0.500071	2.61806	-1.3885	0.472361
CUST_2157_PI417904088	C218R068	-	-1.70283	-1.38475	0.813204	2.61127	-1.38475	4.26267
5_1_13_20	C170R041	IGHA2	-2.01104	-1.383	0.687703	2.6081	-1.383	2.06386
CUST_11544_PI417904088	C063R094	SLC31A1	-2.83147	-1.38275	0.488351	2.60765	-1.38275	0.472361
CUST_4981_PI417904088	C048R150	KIF2C	-2.67722	-1.3825	0.516395	2.6072	-1.3825	0.689559
CUST_458_PI417904088	C232R072	NMD3	-2.46901	-1.38175	0.559637	2.60584	-1.38175	1.00796
CUST_6341_PI417904088	C163R060	TCF12	-2.26879	-1.3815	0.608914	2.60539	-1.3815	1.33836
CUST_10241_PI417904088	C217R128	LAT2	-1.93426	-1.38125	0.714099	2.60494	-1.38125	2.69901
CUST_23108_PI417904088	C103R023	ETS1	-1.8	-1.38075	0.767083	2.60404	-1.38075	3.4307
CUST_1564_PI417904088	C240R121	BLVRB	-1.76441	-1.38025	0.782272	2.60313	-1.38025	3.4307
CUST_4640_PI417904088	C208R053	SEC24C	-1.99565	-1.37875	0.690879	2.60043	-1.37875	2.69901
CUST_3916_PI417904088	C148R058	UCK2	-1.87188	-1.3785	0.736426	2.59998	-1.3785	3.4307
CUST_22974_PI417904088	C070R080	STK38	-1.82384	-1.3775	0.755277	2.59818	-1.3775	3.4307
CUST_17605_PI417904088	C194R109	VTCN1	-2.25813	-1.375	0.60891	2.59368	-1.375	1.33836
CUST_22769_PI417904088	C247R093	RASGRP2	-1.65239	-1.3745	0.831827	2.59278	-1.3745	4.26267
CUST_25169_PI417904088	C182R162	TMEM229B	-2.07367	-1.3735	0.662353	2.59098	-1.3735	2.06386
CUST_28113_PI417904088	C062R074	KIF20A	-2.74741	-1.37325	0.499834	2.59053	-1.37325	0.472361
CUST_14017_PI417904088	C003R130	ZNF420	-1.75089	-1.37275	0.78403	2.58964	-1.37275	3.4307
CUST_5653_PI417904088	C213R099	IGLL1	-1.69846	-1.37225	0.807936	2.58874	-1.37225	4.26267
CUST_14416_PI417904088	C014R078	TXNRD1	-2.5263	-1.3675	0.541305	2.58023	-1.3675	0.689559
CUST_15927_PI417904088	C048R037	TRMT10C	-2.09275	-1.36625	0.65285	2.578	-1.36625	2.06386
CUST_31532_PI417904088	C016R141	CDN2D	-3.17832	-1.3645	0.429315	2.57487	-1.3645	0.346941
CUST_6204_PI417904088	C126R061	DKC1	-2.86795	-1.362	0.474904	2.57041	-1.362	0.472361
CUST_6603_PI417904088	C063R138	PNO1	-2.15221	-1.3615	0.632605	2.56952	-1.3615	1.57536
CUST_18968_PI417904088	C161R035	CSSA15H1ORF131	-2.00242	-1.36	0.679177	2.56685	-1.36	2.69901
CUST_20112_PI417904088	C060R134	SVILD	-2.00398	-1.355	0.676156	2.55797	-1.355	2.69901
CUST_21726_PI417904088	C090R076	VPREB1	-2.04703	-1.3545	0.661691	2.55708	-1.3545	2.06386
CUST_2425_PI417904088	C104R041	D-JC3	-2.48381	-1.352	0.544325	2.55266	-1.352	1.00796
CUST_4619_PI417904088	C093R162	PDCL3	-2.03587	-1.35075	0.663477	2.55045	-1.35075	2.06386
CUST_4990_PI417904088	C076R083	BTG1	-2.14092	-1.34975	0.630453	2.54868	-1.34975	1.57536
CUST_2292_PI417904088	C009R056	IQGAP2	-1.94883	-1.34925	0.69234	2.5478	-1.34925	2.69901
CUST_11722_PI417904088	C263R117	APOL3	-1.66011	-1.34675	0.811243	2.54339	-1.34675	4.26267
CUST_36972_PI417904088	C179R065	BAHCC1	-1.93047	-1.3465	0.6975	2.54294	-1.3465	2.69901
CUST_11054_PI417904088	C108R122	CFD	-2.47741	-1.346	0.54331	2.54206	-1.346	1.00796
CUST_40401_PI417904088	C024R142	RAB44	-1.80167	-1.34575	0.746945	2.54162	-1.34575	3.4307
CUST_22653_PI417904088	C008R061	RPSA	-1.83968	-1.34525	0.731243	2.54074	-1.34525	3.4307
CUST_23599_PI417904088	C064R130	PRR5L	-2.07133	-1.345	0.64934	2.5403	-1.345	2.06386
CUST_2942_PI417904088	C043R097	SELENOH	-1.81649	-1.344	0.739888	2.53854	-1.344	3.4307
CUST_22716_PI417904088	C046R080	TMEM163	-1.65702	-1.3435	0.810791	2.53766	-1.3435	4.26267
CUST_17431_PI417904088	C101R067	P2RY11	-1.82334	-1.342	0.736014	2.53503	-1.342	3.4307
CUST_1009_PI417904088	C104R081	METAP2	-1.89377	-1.33875	0.706924	2.52932	-1.33875	2.69901
CUST_11656_PI417904088	C086R077	VPRBP	-1.97657	-1.335	0.675412	2.52275	-1.335	2.69901
CUST_19264_PI417904088	C106R029	CD99	-1.62984	-1.33475	0.818944	2.52232	-1.33475	4.26267
CUST_3850_PI417904088	C234R039	CCDC69	-2.42306	-1.33375	0.55044	2.52057	-1.33375	1.00796
CUST_3194_PI417904088	C139R060	SENP7	-1.83165	-1.33325	0.727896	2.5197	-1.33325	3.4307
CUST_21723_PI417904088	C116R068	VPREB1	-1.83394	-1.33	0.725214	2.51403	-1.33	3.4307
CUST_18300_PI417904088	C265R062	HSP90A	-2.1573	-1.32875	0.615932	2.51185	-1.32875	1.57536
CUST_25758_PI417904088	C079R115	TRAF3IP3	-1.80539	-1.32875	0.735991	2.51185	-1.32875	3.4307
CUST_15610_PI417904088	C258R052	CPSf31	-2.16479	-1.32575	0.612415	2.50663	-1.32575	1.57536
CUST_21720_PI417904088	C018R034	-	-1.73931	-1.3235	0.760934	2.50273	-1.3235	4.26267
CUST_35707_PI417904088	C148R108	ZFAND5	-1.87967	-1.321	0.702784	2.49839	-1.321	3.4307
CUST_19084_PI417904088	C113R056	IGLL1	-2.89632	-1.3205	0.455923	2.49753	-1.3205	0.472361
CUST_21699_PI417904088	C016R081	TRA	-1.61563	-1.31975	0.816864	2.49623	-1.31975	5.57966
CUST_14136_PI417904088	C177R130	SETD8	-2.30353	-1.315	0.570862	2.48802	-1.315	1.33836
CUST_21742_PI417904088	C208R040	TRA	-1.99039	-1.31375	0.660047	2.48587	-1.31375	2.69901
CUST_2595_PI417904088	C062R132	FMNL1	-1.79176	-1.312	0.732239	2.48285	-1.312	3.4307
CUST_33003_PI417904088	C042R109	ACP2	-2.28009	-1.31025	0.574649	2.47985	-1.31025	1.33836
CUST_21717_PI417904088	C056R040	-	-1.68623	-1.30725	0.775252	2.47469	-1.30725	4.26267
CUST_803_PI417904088	C048R021	RPL10A	-1.77521	-1.307	0.736253	2.47426	-1.307	3.4307
2_2_18_3	C189R136	IGLL1	-1.97807	-1.30625	0.660365	2.47298	-1.30625	2.69901
CUST_40220_PI417904088	C259R086	SRRT	-1.77409	-1.30125	0.733473	2.46442	-1.30125	3.4307
CUST_25925_PI417904088	C247R088	GBP1	-2.29044	-1.29975	0.567467	2.46186	-1.29975	1.33836
CUST_6857_PI417904088	C116R151	BRK1	-1.88305	-1.2995	0.690104	2.46144	-1.2995	2.69901
CUST_15725_PI417904088	C246R095	PPRC1	-1.79536	-1.298	0.722977	2.45888	-1.298	3.4307
CUST_6999_PI417904088	C068R055	PTP4A2	-2.67132	-1.29425	0.484498	2.45249	-1.29425	0.689559
CUST_18801_PI417904088	C071R101	PCK2	-2.18815	-1.293	0.59091	2.45037	-1.293	1.57536
CUST_24236_PI417904088	C172R162	CYTF	-2.40652	-1.29	0.536043	2.44528	-1.29	1.00796
CUST_30286_PI417904088	C148R087	ZNF16	-1.63547	-1.2895	0.788456	2.44443	-1.2895	4.26267
CUST_4778_PI417904088	C006R052	VSNL1	-2.73961	-1.2865	0.469593	2.43936	-1.2865	0.689559
CUST_31543_PI417904088	C112R135	ZNF628	-1.85098	-1.2865	0.695039	2.43936	-1.2865	3.4307
CUST_21780_PI417904088	C203R053	VPREB1	-2.36447	-1.286	0.543884	2.43851	-1.286	1.00796
CUST_18622_PI417904088	C114R130	HCFC2	-2.44149	-1.285	0.526319	2.43682	-1.285	1.00796
CUST_2532_PI417904088	C216R073	AGL	-1.88591	-1.285	0.681368	2.43682	-1.285	2.69901
2_4_12_14	C009R060	TRA	-2.07339	-1.284	0.619277	2.43513	-1.284	2.06386
CUST_35740_PI417904088	C039R067	ZNF362	-2.07046	-1.2825	0.619428	2.4326	-1.2825	2.06386
CUST_13834_PI417904088	C192R108	TIMP2	-2.13339	-1.28125	0.60057	2.43049	-1.28125	1.57536
12_2_2_21	C266R089	GFRA4	-1.61604	-1.28075	0.792522	2.42965	-1.28075	5.57966
CUST_19407_PI417904088	C099R125	HSPA9	-1.96383	-1.28025	0.651915	2.42881	-1.28025	2.69901
CUST_8874_PI417904088	C243R075	FKBP1A	-2.01285	-1.27925	0.635541	2.42713	-1.27925	2.06386
CUST_279_PI417904088	C262R114	TEKT4	-1.77238	-1.27875	0.721488	2.42629	-1.27875	3.4307
CUST_3758_PI417904088	C176R082	EEF1D	-2.07257	-1.2785	0.616867	2.42587	-1.2785	2.06386
CUST_21423_PI417904088	C243R080	-	-1.72134	-1.278	0.742445	2.42503	-1.278	4.26267
CUST_33072_PI417904088	C037R071	FBF1	-1.84952	-1.27775	0.690856	2.42461	-1.27775	3.4307
CUST_20435_PI417904088	C091R066	DKC1	-1.82107	-1.277	0.701237	2.42335	-1.277	3.4307
CUST_10895_PI417904088	C123R077	BLCAP	-2.09541	-1.27625	0.609069	2.42209	-1.27625	2.06386
CUST_35761_PI417904088	C063R074	PEX5	-1.68035	-1.27625	0.759516	2.42209	-1.27625	4.26267
CUST_23583_PI417904088	C083R036	ODC1	-1.83192	-1.2745	0.695717	2.41915	-1.2745	3.4307
CUST_7315_PI417904088	C262R095	RBBP7	-2.12979	-1.27425	0.598298	2.41873	-1.27425	2.06386
CUST_10630_PI417904088	C183R003	CHST12	-1.76845	-1.27	0.718144	2.41162	-1.27	3.4307
CUST_16320_PI417904088	C129R050	CDC27	-1.83139	-1.2695	0.693191	2.41078	-1.2695	3.4307
CUST_1946_PI417904088	C074R048	PSME3	-1.72665	-1.26925	0.735092	2.41036	-1.26925	4.26267
CUST_28064_PI417904088	C129R134	SRPRB	-1.82099	-1.2685	0.6966	2.40911	-1.2685	3.4307
CUST_40907_PI417904088	C011R119	SNRPD3	-2.10895	-1.26725	0.600891	2.40702	-1.26725	2.06386
CUST_40906_PI417904088	C241R168	RPA43	-1.75332	-1.2665	0.722343	2.40577	-1.2665	3.4307
CUST_7625_PI417904088	C102R128	CD96	-1.69668	-1.2655	0.745868	2.40411	-1.2655	4.26267
CUST_25920_PI417904088	C263R061	-	-1.8759	-1.26475	0.674208	2.40286	-1.26475	3.4307
CUST_38700_PI417904088	C220R114	ACSS3	-1.72072	-1.26	0.732252	2.39496	-1.26	4.26267
CUST_16319_PI417904088	C016R089	ZNF135	-2.02896	-1.2595	0.620762	2.39413	-1.2595	2.06386
7_3_18_21	C024R009	NCKAP1	-1.67062	-1.2575	0.752713	2.39081	-1.2575	4.26267
11_4_17_3	C164R035	-	-1.73509	-1.25725	0.724603	2.3904	-1.25725	4.26267
12_3_1_6	C035R133	CYTF	-1.79007	-1.25575	0.701509	2.38791	-1.25575	3.4307
CUST_20248_PI417904088	C076R123	MSRB1	-2.06702	-1.25425	0.606793	2.38543	-1.25425	2.06386
6_4_3_22	C102R146	IGLL1	-1.635	-1.25075	0.764984	2.37965	-1.25075	4.26267
CUST_24684_PI417904088	C106R124	CDCA3	-1.9317	-1.2485	0.646321	2.37594	-1.2485	2.69901
CUST_21968_PI417904088	C195R110	NPM	-1.74078	-1.2485	0.717205	2.37594	-1.2485	4.26267
CUST_34194_PI417904088	C204R137	RPL27	-1.72542	-1.247	0.722723	2.37347	-1.247	4.26267
CUST_3225_PI417904088	C122R082	TFR1A	-1.62881	-1.2455	0.76467	2.37101	-1.2455	5.57966
CUST_35445_PI417904088	C199R053	RASAL2	-2.35013	-1.24425	0.529439	2.36895	-1.24425	1.33836
12_1_21_16	C091R098	TIMP2	-2.35531	-1.244	0.528169	2.36854	-1.244	1.33836
CUST_23550_PI417904088	C066R159	MED16	-2.20497	-1.2435	0.563952	2.36772	-1.2435	1.57536
CUST_16109_PI417904088	C125R117	DDX5	-1.7066	-1.24275	0.728201	2.36649	-1.24275	4.26267
CUST_22984_PI417904088	C032R045	NHSL2	-1.65038	-1.2425	0.752856	2.36608	-1.2425	4.26267
CUST_17087_PI417904088	C263R094	PDIA4	-1.71462	-1.2405	0.723483	2.3628	-1.2405	4.26267
CUST_15159_PI417904088	C005R080	GLRX5	-2.00456	-1.23975	0.618465	2.36158	-1.23975	2.69901
CUST_24394_PI417904088	C245R156	ISK1	-2.23077	-1.2395	0.555639	2.36117	-1.2395	1.57536
8_3_1_11	C123R070	BLVRB	-1.88089	-1.23875	0.658599	2.35994	-1.23875	2.69901
CUST_24420_PI417904088	C221R165	SLC49A3	-1.96068	-1.238	0.631413	2.35871	-1.238	2.69901
CUST_28372_PI417904088	C203R115	UTP20	-2.14877	-1.231	0.572885	2.3473	-1.231	1.57536
CUST_6097_PI417904088	C061R085	IGHA2	-1.65113	-1.23075	0.7454	2.34689	-1.23075	4.26267
CUST_8132_PI417904088	C160R113	ARL4C	-2.53759	-1.2305	0.484909	2.34648	-1.2305	0.689559
CUST_26100_PI417904088	C107R106	SRSF1	-1.75562	-1.2295	0.700322	2.34486	-1.2295	3.4307
CUST_11824_PI417904088	C205R046	NOG1	-2.4531	-1.22825	0.500693	2.34283	-1.22825	1.00796
CUST_2866_PI417904088	C134R147	MT	-1.65536	-1.226	0.740623	2.33918	-1.226	4.26267
CUST_24068_PI417904088	C168R110	GEMIN7	-1.84465	-1.2245	0.663812	2.33674	-1.2245	3.4307
CUST_3774_PI417904088	C091R122	GP1BA	-1.69376	-1.224	0.722653	2.33593	-1.224	4.26267
CUST_14771_PI417904088	C200R035	ARMC1	-1.70019	-1.22325	0.71948	2.33472	-1.22325	4.26267
CUST_33356_PI417904088	C036R105	FOXP1	-1.69676	-1.223	0.720784	2.33432	-1.223	4.26267
CUST_35065_PI417904088	C248R168	-	-1.8777	-1.2225	0.651062	2.33351	-1.2225	3.4307
CUST_17734_PI417904088	C062R059	CAPN1	-1.66356	-1.2215	0.734271	2.33189	-1.2215	4.26267
CUST_16222_PI417904088	C134R156	APPBP2	-1.79551	-1.21825	0.678499	2.32664	-1.21825	3.4307
CUST_6281_PI417904088	C187R076	MED13	-2.11326	-1.217	0.575889	2.32463	-1.217	2.06386
CUST_5699_PI417904088	C127R026	PIK3IP1	-2.1627	-1.21675	0.562606	2.32423	-1.21675	1.57536
CUST_5442_PI417904088	C190R140	-	-2.30268	-1.21525	0.527755	2.32181	-1.21525	1.33836
CUST_12703_PI417904088	C251R068	TGFB1	-2.44362	-1.2145	0.497008	2.3206	-1.2145	1.00796
CUST_1330_PI417904088	C218R025	FA82B	-1.89842	-1.2135	0.639216	2.319	-1.2135	2.69901
CUST_22816_PI417904088	C084R107	URB2	-1.62394	-1.21275	0.746796	2.31779	-1.21275	5.57966
CUST_11177_PI417904088	C021R116	FOXP4	-2.46402	-1.21175	0.491778	2.31618	-1.21175	1.00796
CUST_38564_PI417904088	C115R053	UAP1	-1.86378	-1.21125	0.649887	2.31538	-1.21125	3.4307
CUST_40739_PI417904088	C176R043	TTN	-1.69833	-1.21125	0.713202	2.31538	-1.21125	4.26267
CUST_7963_PI417904088	C071R043	MSRB1	-1.84364	-1.20975	0.656174	2.31298	-1.20975	3.4307
CUST_10436_PI417904088	C040R048	DHX33	-1.63518	-1.209	0.73937	2.31177	-1.209	4.26267
CUST_10915_PI417904088	C092R084	-	-1.65109	-1.209	0.732244	2.31177	-1.209	4.26267
CUST_22129_PI417904088	C194R076	TPX2	-1.62756	-1.2065	0.741296	2.30777	-1.2065	5.57966
CUST_9022_PI417904088	C112R047	HSPD1	-2.05355	-1.20625	0.587399	2.30737	-1.20625	2.06386
CUST_5250_PI417904088	C141R025	IGLC1	-1.86988	-1.20375	0.643758	2.30338	-1.20375	3.4307
CUST_2563_PI417904088	C199R111	-	-2.41617	-1.197	0.495413	2.29262	-1.197	1.00796
CUST_13438_PI417904088	C154R114	ANXA13	-1.66692	-1.197	0.718089	2.29262	-1.197	4.26267
CUST_39073_PI417904088	C246R142	ZNF106	-1.61622	-1.19675	0.740462	2.29223	-1.19675	5.57966
CUST_10327_PI417904088	C265R076	PGBD4	-1.76177	-1.1965	0.679148	2.29183	-1.1965	3.4307
CUST_11175_PI417904088	C047R164	RHOG	-1.63886	-1.1965	0.730079	2.29183	-1.1965	4.26267
CUST_5076_PI417904088	C109R134	PTPN3	-1.73222	-1.19625	0.690586	2.29143	-1.19625	4.26267
CUST_12971_PI417904088	C243R129	DCAF6	-1.96258	-1.19475	0.608765	2.28905	-1.19475	2.69901
CUST_4719_PI417904088	C074R057	WDR26	-1.98214	-1.19375	0.602254	2.28747	-1.19375	2.69901
CUST_9960_PI417904088	C055R154	NGDN	-2.26454	-1.192	0.526377	2.28469	-1.192	1.33836
CUST_18928_PI417904088	C243R108	DPH5	-1.83241	-1.19125	0.650101	2.28351	-1.19125	3.4307
CUST_2175_PI417904088	C187R133	MTRR	-1.79017	-1.18975	0.664601	2.28113	-1.18975	3.4307
CUST_11253_PI417904088	C034R158	VBP1	-1.93762	-1.1875	0.612865	2.27758	-1.1875	2.69901
CUST_24765_PI417904088	C066R103	FECH	-1.67319	-1.18725	0.709571	2.27718	-1.18725	4.26267
CUST_13220_PI417904088	C069R107	PLCL2	-1.88475	-1.187	0.629792	2.27679	-1.187	2.69901
CUST_15355_PI417904088	C146R082	RBM28	-2.01196	-1.18625	0.589599	2.2756	-1.18625	2.06386
CUST_13986_PI417904088	C065R106	SRFBP1	-1.83378	-1.1855	0.646477	2.27442	-1.1855	3.4307
CUST_33664_PI417904088	C010R092	-	-2.43668	-1.18225	0.48519	2.2693	-1.18225	1.00796
CUST_36066_PI417904088	C048R143	CDH4	-1.76061	-1.181	0.670791	2.26734	-1.181	3.4307
CUST_22382_PI417904088	C242R052	TGS1	-1.73534	-1.181	0.680558	2.26734	-1.181	4.26267
CUST_5533_PI417904088	C025R075	RABIF	-1.62201	-1.1765	0.725335	2.26028	-1.1765	5.57966
CUST_1913_PI417904088	C186R073	HDAC2	-1.77338	-1.17175	0.660746	2.25285	-1.17175	3.4307
CUST_20237_PI417904088	C164R094	MPHOSPH10	-2.13302	-1.1705	0.548754	2.2509	-1.1705	1.57536
CUST_19434_PI417904088	C017R052	THUMPD2	-1.92626	-1.168	0.606356	2.247	-1.168	2.69901
CUST_15463_PI417904088	C113R093	NBEAL2	-1.92773	-1.1675	0.605634	2.24622	-1.1675	2.69901
CUST_23096_PI417904088	C122R100	TMEM179	-1.74076	-1.167	0.670397	2.24544	-1.167	4.26267
CUST_15249_PI417904088	C252R116	MSRB1	-2.0226	-1.1665	0.576732	2.24466	-1.1665	2.06386
CUST_35646_PI417904088	C237R067	ZFAND5	-1.66841	-1.1665	0.69917	2.24466	-1.1665	4.26267
9_2_19_16	C149R100	CYTF	-1.67657	-1.166	0.695467	2.24389	-1.166	4.26267
CUST_13194_PI417904088	C097R113	SELENOH	-1.78467	-1.16375	0.652081	2.24039	-1.16375	3.4307
CUST_22389_PI417904088	C162R016	BNIP3L	-2.2446	-1.16325	0.518244	2.23961	-1.16325	1.57536
CUST_31214_PI417904088	C193R124	DSPP	-1.90626	-1.1625	0.609833	2.23845	-1.1625	2.69901
CUST_32647_PI417904088	C196R160	CLEC20A	-1.68714	-1.1615	0.688442	2.2369	-1.1615	4.26267
CUST_28788_PI417904088	C130R163	CIART	-2.06713	-1.15925	0.560802	2.23341	-1.15925	2.06386
CUST_12144_PI417904088	C262R045	TK1	-1.67058	-1.158	0.693174	2.23148	-1.158	4.26267
CUST_5527_PI417904088	C174R114	WDR48	-1.79327	-1.15725	0.645331	2.23032	-1.15725	3.4307
CUST_12832_PI417904088	C041R111	TOE1	-1.73672	-1.157	0.666198	2.22993	-1.157	4.26267
CUST_1819_PI417904088	C006R147	TRA2B	-2.17844	-1.1565	0.530885	2.22916	-1.1565	1.57536
9_2_4_12	C114R099	MRPS7	-1.68158	-1.15175	0.684922	2.22183	-1.15175	4.26267
CUST_34454_PI417904088	C189R093	TMEM218	-1.91524	-1.151	0.60097	2.22068	-1.151	2.69901
CUST_1972_PI417904088	C014R139	-A50	-2.17408	-1.15	0.52896	2.21914	-1.15	1.57536
CUST_19070_PI417904088	C225R115	CABIN1	-1.7313	-1.14675	0.662362	2.21415	-1.14675	4.26267
CUST_26048_PI417904088	C053R030	RRP8	-1.7715	-1.1465	0.64719	2.21376	-1.1465	3.4307
CUST_17055_PI417904088	C149R140	IQSEC1	-2.30149	-1.145	0.497503	2.21146	-1.145	1.33836
CUST_40069_PI417904088	C117R098	NSMA3	-1.65277	-1.14325	0.691717	2.20878	-1.14325	4.26267
CUST_33327_PI417904088	C214R097	DDR48	-2.2016	-1.1425	0.518941	2.20763	-1.1425	1.57536
CUST_32688_PI417904088	C183R158	BCKDK	-2.39455	-1.14225	0.477022	2.20725	-1.14225	1.00796
CUST_31259_PI417904088	C005R097	RPL4	-2.03798	-1.1415	0.560114	2.2061	-1.1415	2.06386
CUST_23670_PI417904088	C087R127	PPP3CC	-1.82406	-1.14025	0.625116	2.20419	-1.14025	3.4307
CUST_19760_PI417904088	C266R051	NOP14	-1.90818	-1.13975	0.597298	2.20343	-1.13975	2.69901
CUST_15663_PI417904088	C258R031	SESN1	-2.24878	-1.1385	0.506276	2.20152	-1.1385	1.57536
CUST_11667_PI417904088	C166R025	TMC6	-2.18651	-1.13475	0.518979	2.19581	-1.13475	1.57536
CUST_1029_PI417904088	C061R136	DKC1	-2.80758	-1.1345	0.404085	2.19542	-1.1345	0.472361
CUST_4872_PI417904088	C238R112	RPS9	-1.89074	-1.13375	0.599633	2.19428	-1.13375	2.69901
CUST_1306_PI417904088	C036R114	POLR3GL	-1.95545	-1.1335	0.579662	2.1939	-1.1335	2.69901
CUST_4595_PI417904088	C184R147	-	-1.91913	-1.13325	0.590501	2.19352	-1.13325	2.69901
CUST_26040_PI417904088	C231R077	SMC4C	-1.69835	-1.1315	0.666235	2.19086	-1.1315	4.26267
CUST_15457_PI417904088	C126R146	DKC1	-1.67338	-1.12675	0.673337	2.18366	-1.12675	4.26267
CUST_3957_PI417904088	C026R085	N6MT1	-1.90185	-1.1255	0.591791	2.18177	-1.1255	2.69901
CUST_20204_PI417904088	C176R122	BUB1	-1.88251	-1.12475	0.597474	2.18064	-1.12475	2.69901
CUST_27948_PI417904088	C042R158	PFKFB4	-1.76926	-1.12475	0.635718	2.18064	-1.12475	3.4307
CUST_6758_PI417904088	C199R035	MTMR9	-1.70782	-1.12475	0.658589	2.18064	-1.12475	4.26267
CUST_41023_PI417904088	C120R115	RHOF	-1.76623	-1.121	0.634687	2.17498	-1.121	3.4307
8_3_10_18	C200R099	TSR1	-1.63269	-1.1205	0.686289	2.17422	-1.1205	4.26267
CUST_10908_PI417904088	C159R103	CC58	-1.67878	-1.119	0.666556	2.17196	-1.119	4.26267
CUST_937_PI417904088	C029R108	DUS4L	-1.71194	-1.1185	0.653351	2.17121	-1.1185	4.26267
CUST_7802_PI417904088	C001R060	AKIRIN2	-2.24936	-1.11775	0.496918	2.17008	-1.11775	1.33836
CUST_35795_PI417904088	C160R141	-	-1.75841	-1.11725	0.635374	2.16933	-1.11725	3.4307
5_4_21_21	C093R057	D-JC3	-1.89972	-1.11675	0.58785	2.16858	-1.11675	2.69901
CUST_5553_PI417904088	C166R027	RBM4B	-1.61499	-1.116	0.691025	2.16745	-1.116	5.57966
CUST_5591_PI417904088	C126R097	HSPD1	-2.30824	-1.11325	0.482293	2.16332	-1.11325	1.33836
CUST_15107_PI417904088	C130R081	EHMT1	-2.16202	-1.113	0.514796	2.16295	-1.113	1.57536
CUST_15983_PI417904088	C069R088	WAPL	-1.867	-1.11025	0.59467	2.15883	-1.11025	3.4307
CUST_22664_PI417904088	C219R084	GRI-	-1.74706	-1.1095	0.635066	2.15771	-1.1095	3.4307
CUST_22008_PI417904088	C001R139	STMN1	-1.90978	-1.10875	0.580565	2.15659	-1.10875	2.69901
CUST_25286_PI417904088	C003R076	SP2	-1.71696	-1.10475	0.643432	2.15062	-1.10475	4.26267
CUST_36743_PI417904088	C139R111	ACOT1	-2.02337	-1.1045	0.545872	2.15024	-1.1045	2.06386
CUST_18386_PI417904088	C099R135	RL4A	-2.12755	-1.1035	0.518671	2.14875	-1.1035	2.06386
CUST_10945_PI417904088	C168R153	CAHZ	-1.95942	-1.1035	0.563177	2.14875	-1.1035	2.69901
CUST_4157_PI417904088	C054R056	-	-1.92794	-1.09975	0.570426	2.14318	-1.09975	2.69901
CUST_22592_PI417904088	C177R139	YBX2	-2.16188	-1.099	0.508353	2.14206	-1.099	1.57536
CUST_15351_PI417904088	C115R118	EXT1B	-2.32132	-1.09675	0.472467	2.13872	-1.09675	1.33836
CUST_26701_PI417904088	C167R079	DKC1	-1.67023	-1.0965	0.656496	2.13835	-1.0965	4.26267
CUST_13433_PI417904088	C191R119	PLSCR1	-1.89301	-1.09325	0.577518	2.13354	-1.09325	2.69901
CUST_12283_PI417904088	C186R115	TXNIP	-1.8897	-1.09275	0.578265	2.1328	-1.09275	2.69901
CUST_16476_PI417904088	C100R019	RFLNB	-1.9409	-1.0925	0.562884	2.13243	-1.0925	2.69901
6_4_11_4	C201R117	AKTIP	-1.78344	-1.09175	0.612158	2.13132	-1.09175	3.4307
CUST_7916_PI417904088	C239R062	DAB2IP	-1.91772	-1.08875	0.56773	2.1269	-1.08875	2.69901
CUST_10589_PI417904088	C029R078	PIK3CG	-1.95259	-1.0875	0.556951	2.12505	-1.0875	2.69901
CUST_31480_PI417904088	C208R044	NBEAL2	-1.94649	-1.08375	0.556772	2.11954	-1.08375	2.69901
CUST_24202_PI417904088	C170R056	RRP8	-1.87959	-1.0835	0.576454	2.11917	-1.0835	3.4307
CUST_18973_PI417904088	C019R070	REXO2	-1.81753	-1.082	0.595312	2.11697	-1.082	3.4307
CUST_4660_PI417904088	C039R111	GAR1	-1.91302	-1.08175	0.565466	2.1166	-1.08175	2.69901
CUST_2232_PI417904088	C090R121	PPM1F	-1.63245	-1.08075	0.66204	2.11514	-1.08075	4.26267
CUST_12573_PI417904088	C090R049	DHRS11	-1.91298	-1.078	0.563519	2.11111	-1.078	2.69901
8_4_15_15	C196R097	BCCIP	-1.70965	-1.07775	0.630392	2.11074	-1.07775	4.26267
CUST_35537_PI417904088	C165R078	GRAMD4	-2.0346	-1.07725	0.529465	2.11001	-1.07725	2.06386
CUST_34896_PI417904088	C001R080	NFYA	-1.7546	-1.07475	0.612533	2.10636	-1.07475	3.4307
CUST_20670_PI417904088	C146R109	DPH2L	-2.20778	-1.07425	0.486575	2.10563	-1.07425	1.57536
CUST_32524_PI417904088	C028R083	EXOS6	-2.09107	-1.0735	0.513375	2.10453	-1.0735	2.06386
CUST_21964_PI417904088	C172R121	RPL7	-1.78625	-1.07275	0.600559	2.10344	-1.07275	3.4307
CUST_21748_PI417904088	C110R091	TRA	-1.65187	-1.071	0.648356	2.10089	-1.071	4.26267
CUST_22997_PI417904088	C144R115	PNO1	-1.67542	-1.07	0.638648	2.09943	-1.07	4.26267
CUST_16215_PI417904088	C010R096	DCAF4	-1.76984	-1.0695	0.604291	2.09871	-1.0695	3.4307
CUST_11818_PI417904088	C217R124	GBA2	-1.95619	-1.06825	0.546087	2.09689	-1.06825	2.69901
CUST_13926_PI417904088	C023R085	SPRY2	-1.97004	-1.0665	0.54136	2.09435	-1.0665	2.69901
CUST_16722_PI417904088	C035R119	CYP4F3	-2.03731	-1.066	0.523239	2.09362	-1.066	2.06386
CUST_19294_PI417904088	C128R168	NO29	-1.73774	-1.065	0.612865	2.09217	-1.065	4.26267
CUST_16313_PI417904088	C006R090	A3GALT2	-1.78872	-1.06375	0.594698	2.09036	-1.06375	3.4307
10_2_4_21	C107R054	SH21A	-1.65298	-1.063	0.64308	2.08927	-1.063	4.26267
CUST_40093_PI417904088	C046R112	MAP3K1	-1.78551	-1.06275	0.595207	2.08891	-1.06275	3.4307
CUST_34521_PI417904088	C212R082	KDM5A	-2.03995	-1.0625	0.520846	2.08855	-1.0625	2.06386
CUST_21767_PI417904088	C248R099	TRA	-2.30943	-1.058	0.458123	2.08204	-1.058	1.33836
CUST_12705_PI417904088	C094R113	RPL5	-1.75991	-1.05725	0.600741	2.08096	-1.05725	3.4307
4_2_2_8	C067R130	EEF1D	-1.81413	-1.05575	0.581961	2.0788	-1.05575	3.4307
CUST_3918_PI417904088	C017R111	HSPA9	-1.889	-1.05525	0.558628	2.07808	-1.05525	2.69901
CUST_26237_PI417904088	C146R156	FAM46C	-1.94328	-1.05175	0.541223	2.07304	-1.05175	2.69901
CUST_2533_PI417904088	C161R111	FOXK2	-1.85057	-1.05025	0.567529	2.07089	-1.05025	3.4307
12_4_22_10	C023R046	BAIAP2	-1.66521	-1.04675	0.628599	2.06587	-1.04675	4.26267
CUST_23298_PI417904088	C036R135	ALOX12	-1.70755	-1.046	0.612573	2.0648	-1.046	4.26267
CUST_10384_PI417904088	C085R061	WARS	-1.7376	-1.04575	0.601835	2.06444	-1.04575	4.26267
CUST_5441_PI417904088	C246R140	RHOG	-1.61916	-1.04575	0.64586	2.06444	-1.04575	5.57966
CUST_23593_PI417904088	C177R120	-	-1.80566	-1.04025	0.576107	2.05658	-1.04025	3.4307
CUST_5563_PI417904088	C059R048	GALNT7	-1.63443	-1.03925	0.63585	2.05516	-1.03925	4.26267
CUST_17947_PI417904088	C253R114	LTA4H	-2.12382	-1.0375	0.488506	2.05267	-1.0375	2.06386
CUST_19528_PI417904088	C099R104	HABP4	-2.11229	-1.03675	0.490818	2.0516	-1.03675	2.06386
CUST_2277_PI417904088	C025R106	IGLL1	-1.79734	-1.0365	0.576687	2.05125	-1.0365	3.4307
CUST_10836_PI417904088	C144R103	RPS7	-1.71803	-1.0355	0.602725	2.04982	-1.0355	4.26267
8_4_20_19	C102R058	HSPA9	-1.91794	-1.03475	0.539511	2.04876	-1.03475	2.69901
CUST_4451_PI417904088	C207R132	CDC42SE1	-1.799	-1.03175	0.573514	2.0445	-1.03175	3.4307
CUST_4618_PI417904088	C080R059	RIMBP2	-1.64954	-1.02925	0.623962	2.04096	-1.02925	4.26267
CUST_24376_PI417904088	C093R144	CALR	-1.62875	-1.02875	0.631618	2.04026	-1.02875	5.57966
CUST_3173_PI417904088	C147R049	K2	-1.67092	-1.0275	0.614929	2.03849	-1.0275	4.26267
CUST_12603_PI417904088	C230R111	HN1L	-1.79509	-1.024	0.570446	2.03355	-1.024	3.4307
11_1_20_8	C131R098	C11orf98	-1.69487	-1.02375	0.60403	2.0332	-1.02375	4.26267
CUST_5468_PI417904088	C212R044	VARS	-1.67722	-1.02125	0.608895	2.02968	-1.02125	4.26267
CUST_8181_PI417904088	C229R114	KC-6	-1.77762	-1.0185	0.572956	2.02581	-1.0185	3.4307
CUST_27874_PI417904088	C039R102	DDX49	-2.34215	-1.01725	0.434323	2.02406	-1.01725	1.33836
CUST_9541_PI417904088	C127R103	D-JC24	-1.911	-1.01725	0.532313	2.02406	-1.01725	2.69901
CUST_11696_PI417904088	C233R121	HMGN7	-1.9074	-1.0145	0.531876	2.0202	-1.0145	2.69901
CUST_39959_PI417904088	C210R130	SAMHD1	-1.74129	-1.0145	0.582613	2.0202	-1.0145	4.26267
CUST_23172_PI417904088	C055R076	zgc:56231	-1.84728	-1.01425	0.549051	2.01985	-1.01425	3.4307
CUST_3886_PI417904088	C150R048	LARP1	-1.69923	-1.013	0.596151	2.0181	-1.013	4.26267
CUST_1627_PI417904088	C154R121	RBM4B	-1.93852	-1.01275	0.522435	2.01775	-1.01275	2.69901
CUST_34014_PI417904088	C073R048	MEP50	-1.8244	-1.01225	0.554841	2.01705	-1.01225	3.4307
11_2_5_7	C026R142	S100A4	-2.33792	-1.01175	0.432757	2.01636	-1.01175	1.33836
CUST_21238_PI417904088	C144R068	RANBP1	-1.6155	-1.01175	0.626275	2.01636	-1.01175	5.57966
CUST_14636_PI417904088	C177R036	VARS	-1.89274	-1.0115	0.534411	2.01601	-1.0115	2.69901
CUST_3586_PI417904088	C107R098	YWHAE	-1.99585	-1.00975	0.505924	2.01356	-1.00975	2.69901
CUST_20666_PI417904088	C118R109	NPM	-1.78144	-1.006	0.564712	2.00834	-1.006	3.4307
CUST_11526_PI417904088	C055R093	SEMA7A	-1.62468	-1.006	0.6192	2.00834	-1.006	5.57966
CUST_33164_PI417904088	C072R144	APBB1IP	-1.71076	-1.0025	0.585995	2.00347	-1.0025	4.26267
CUST_12365_PI417904088	C090R020	RPL18A	-1.63024	-1.00225	0.614788	2.00312	-1.00225	4.26267
CUST_17420_PI417904088	C266R037	CPT2	-1.61978	-1.00175	0.618449	2.00243	-1.00175	5.57966
CUST_21779_PI417904088	C151R085	VPREB1	-1.72771	-0.99925	0.578368	1.99896	-0.99925	4.26267
CUST_35535_PI417904088	C171R079	TNRC6C	-1.77208	-0.99575	0.561909	1.99412	-0.99575	3.4307
CUST_15200_PI417904088	C213R116	PWWP3B	-1.75382	-0.99525	0.567475	1.99343	-0.99525	3.4307
CUST_3677_PI417904088	C147R120	CFAP46	-2.02893	-0.9945	0.490159	1.99239	-0.9945	2.06386
CUST_13273_PI417904088	C203R077	HSPD1	-1.86876	-0.9945	0.53217	1.99239	-0.9945	3.4307
CUST_129_PI417904088	C099R089	HEATR1	-1.73346	-0.99425	0.573563	1.99204	-0.99425	4.26267
CUST_7631_PI417904088	C127R077	ERCC4	-1.77311	-0.98925	0.557918	1.98515	-0.98925	3.4307
CUST_21203_PI417904088	C118R060	BTAF1	-1.76682	-0.98925	0.559903	1.98515	-0.98925	3.4307
CUST_1504_PI417904088	C009R098	-	-1.8511	-0.98725	0.533332	1.9824	-0.98725	3.4307
CUST_13903_PI417904088	C091R143	-A10	-1.82884	-0.98625	0.539276	1.98103	-0.98625	3.4307
CUST_5093_PI417904088	C259R120	LRMP	-1.6339	-0.98625	0.603617	1.98103	-0.98625	4.26267
CUST_6011_PI417904088	C054R115	USP44	-1.82922	-0.9845	0.538207	1.97863	-0.9845	3.4307
CUST_20584_PI417904088	C121R112	ARRDC3	-1.62516	-0.981	0.603632	1.97383	-0.981	5.57966
CUST_1938_PI417904088	C131R066	ZNF624	-1.63602	-0.98025	0.599169	1.97281	-0.98025	4.26267
CUST_35098_PI417904088	C168R158	CD2AP	-1.6949	-0.98	0.578206	1.97247	-0.98	4.26267
CUST_708_PI417904088	C005R133	DCAF6	-1.67675	-0.97475	0.581332	1.9653	-0.97475	4.26267
CUST_40521_PI417904088	C041R034	HARS	-1.92208	-0.97425	0.506873	1.96462	-0.97425	2.69901
CUST_16589_PI417904088	C093R003	PITPNC1	-1.71998	-0.97075	0.564395	1.95986	-0.97075	4.26267
CUST_14253_PI417904088	C028R031	PARP14	-2.06276	-0.969	0.46976	1.95748	-0.969	2.06386
CUST_3307_PI417904088	C257R078	RBM12B	-1.76922	-0.967	0.546568	1.95477	-0.967	3.4307
CUST_27223_PI417904088	C049R054	CLASP1	-1.69061	-0.96125	0.568583	1.947	-0.96125	4.26267
CUST_3771_PI417904088	C062R103	MAX	-1.8945	-0.95675	0.505016	1.94093	-0.95675	2.69901
CUST_2080_PI417904088	C019R115	IP6K2	-1.69739	-0.95525	0.562777	1.93892	-0.95525	4.26267
CUST_20760_PI417904088	C096R117	EIF4A2	-1.72209	-0.9535	0.553688	1.93657	-0.9535	4.26267
CUST_31290_PI417904088	C122R044	RPL4	-1.62558	-0.95325	0.586406	1.93623	-0.95325	5.57966
CUST_10001_PI417904088	C130R067	SAT1	-1.83416	-0.95175	0.518902	1.93422	-0.95175	3.4307
CUST_8653_PI417904088	C202R074	AGPAT9L	-1.61404	-0.95025	0.588742	1.93221	-0.95025	5.57966
CUST_26_PI417904088	C214R047	UBAC1	-1.69351	-0.94725	0.559341	1.92819	-0.94725	4.26267
CUST_23794_PI417904088	C029R106	RPS8	-1.62615	-0.947	0.582355	1.92786	-0.947	5.57966
CUST_34462_PI417904088	C017R072	CHD2	-1.71704	-0.94675	0.551385	1.92753	-0.94675	4.26267
CUST_8656_PI417904088	C028R093	NOLA2	-1.98618	-0.94375	0.475158	1.92352	-0.94375	2.69901
CUST_21404_PI417904088	C129R080	UTP18	-1.66095	-0.9345	0.562629	1.91123	-0.9345	4.26267
CUST_24282_PI417904088	C245R133	RIOX1	-1.69468	-0.92175	0.543907	1.89441	-0.92175	4.26267
CUST_19740_PI417904088	C223R156	GLYR1	-1.69941	-0.92125	0.542099	1.89376	-0.92125	4.26267
CUST_20267_PI417904088	C050R154	OGDH	-1.62864	-0.919	0.564274	1.8908	-0.919	5.57966
CUST_23290_PI417904088	C214R107	ANM3	-1.90949	-0.91475	0.479054	1.88524	-0.91475	2.69901
CUST_35386_PI417904088	C130R155	LARP1	-1.84102	-0.91425	0.4966	1.88459	-0.91425	3.4307
CUST_20868_PI417904088	C083R117	IPCEF1	-1.77021	-0.91425	0.516465	1.88459	-0.91425	3.4307
CUST_18181_PI417904088	C099R054	RPF2	-1.67011	-0.91325	0.54682	1.88328	-0.91325	4.26267
CUST_40600_PI417904088	C101R107	GAR1	-1.68864	-0.91225	0.540228	1.88198	-0.91225	4.26267
CUST_38208_PI417904088	C002R084	POT1	-1.76051	-0.91075	0.517321	1.88002	-0.91075	3.4307
CUST_22707_PI417904088	C006R065	ABCF2	-1.70921	-0.90975	0.532263	1.87872	-0.90975	4.26267
CUST_22401_PI417904088	C051R105	PPIL1	-1.67829	-0.9095	0.541919	1.87839	-0.9095	4.26267
CUST_2543_PI417904088	C179R109	CASP3	-1.64984	-0.9055	0.548842	1.87319	-0.9055	4.26267
CUST_8938_PI417904088	C181R050	SHQ1	-2.09166	-0.899	0.429802	1.86477	-0.899	2.06386
CUST_2898_PI417904088	C234R053	SEL1L	-1.8992	-0.8905	0.468882	1.85382	-0.8905	2.69901
CUST_10455_PI417904088	C128R062	TEX10	-1.98253	-0.8865	0.447156	1.84869	-0.8865	2.69901
CUST_14391_PI417904088	C174R166	CHD2	-1.66266	-0.88475	0.53213	1.84644	-0.88475	4.26267
CUST_9856_PI417904088	C163R097	GMPPB	-1.74827	-0.8835	0.505357	1.84485	-0.8835	3.4307
CUST_15673_PI417904088	C192R050	TMEM120B	-1.81542	-0.88225	0.485975	1.84325	-0.88225	3.4307
CUST_11983_PI417904088	C237R063	RPS7	-1.6329	-0.8755	0.536162	1.83464	-0.8755	4.26267
CUST_5141_PI417904088	C252R114	SIAH2	-1.73302	-0.8735	0.504035	1.8321	-0.8735	4.26267
CUST_12237_PI417904088	C179R111	CD9	-1.85421	-0.87225	0.470416	1.83052	-0.87225	3.4307
CUST_35475_PI417904088	C097R125	MAP4K4	-1.74518	-0.872	0.499663	1.8302	-0.872	4.26267
CUST_20545_PI417904088	C234R059	PITPNB	-1.72185	-0.8715	0.506143	1.82956	-0.8715	4.26267
3_3_6_18	C113R145	TCP4	-1.70345	-0.8695	0.510434	1.82703	-0.8695	4.26267
CUST_2703_PI417904088	C148R086	WASHC2C	-1.65121	-0.8655	0.524162	1.82197	-0.8655	4.26267
7_1_22_2	C098R084	MRPS30	-1.68579	-0.8595	0.509851	1.81441	-0.8595	4.26267
CUST_23130_PI417904088	C191R124	DRG1	-1.77361	-0.85475	0.481928	1.80845	-0.85475	3.4307
3_4_18_1	C084R081	NP1L1	-1.89146	-0.85275	0.450842	1.80594	-0.85275	2.69901
CUST_9799_PI417904088	C221R054	BACH2	-1.65699	-0.8515	0.513882	1.80438	-0.8515	4.26267
CUST_16698_PI417904088	C019R160	GNB4	-1.8791	-0.851	0.452876	1.80375	-0.851	3.4307
CUST_2228_PI417904088	C092R141	TMEM43	-1.95759	-0.849	0.433696	1.80125	-0.849	2.69901
CUST_1996_PI417904088	C049R112	DDX21	-1.64092	-0.848	0.516783	1.8	-0.848	4.26267
CUST_7476_PI417904088	C057R113	UNC119B	-1.69978	-0.8475	0.498595	1.79938	-0.8475	4.26267
12_4_19_3	C131R047	HADH	-1.73482	-0.84075	0.484631	1.79098	-0.84075	4.26267
CUST_8180_PI417904088	C228R050	DDX52	-1.79455	-0.8295	0.462233	1.77707	-0.8295	3.4307
9_2_15_21	C149R079	SEC16A	-1.74028	-0.8285	0.476072	1.77584	-0.8285	4.26267
7_1_18_6	C180R093	UBE2D3	-1.63157	-0.82	0.502583	1.76541	-0.82	4.26267
CUST_19470_PI417904088	C019R111	NDRG3	-1.89479	-0.812	0.428545	1.75564	-0.812	2.69901
CUST_23976_PI417904088	C168R069	FAM65B	-1.82234	-0.81125	0.445169	1.75473	-0.81125	3.4307
CUST_13991_PI417904088	C076R106	SURF6	-1.76532	-0.804	0.455441	1.74594	-0.804	3.4307
CUST_8600_PI417904088	C054R108	EEF1D	-1.66491	-0.80125	0.481258	1.74261	-0.80125	4.26267
CUST_4173_PI417904088	C039R103	TR-U1AP	-1.6492	-0.7965	0.482961	1.73688	-0.7965	4.26267
CUST_10763_PI417904088	C130R057	CDK2AP1	-1.72004	-0.79225	0.4606	1.73177	-0.79225	4.26267
CUST_22214_PI417904088	C197R129	RPL13	-1.72386	-0.7845	0.455083	1.7225	-0.7845	4.26267
CUST_16121_PI417904088	C059R101	CHTOP	-1.61877	-0.7735	0.477832	1.70941	-0.7735	5.57966
CUST_4390_PI417904088	C161R115	RNF144A	-1.79916	-0.7615	0.423254	1.69525	-0.7615	3.4307
CUST_20017_PI417904088	C041R055	PYM1	-1.62055	-0.72425	0.446918	1.65204	-0.72425	5.57966
a Unique identifier from the array designers [35]
b Location of probe on array
c The T-statistic value
d The numerator of the T-statistic
e The denomiator of the T-statistic
f Fold Change (Day 5/Day 1)
g The lowest False Discovery Rate at which the gene is called significant
