# Supplementary material for: Transcriptome Profiling of Atlantic Salmon Adherent Head Kidney Leukocytes Reveals That Macrophages Are Selectively Enriched During Culture
Source: Front Immunol. 2021 Aug 16;12:709910. doi: 10.3389/fimmu.2021.709910 (PMC8415484; doi:10.3389/fimmu.2021.709910)
Supplement: Supplementary file 5 [file Table_5.xls]

## Sheet: ClueGO Results
Supplementary Table 5. ClueGO Results
GOID	GOTerm	Ontology Source	Term PValue	Term PValue Corrected with Bonferroni step down	Group PValue	Group PValue Corrected with Bonferroni step down	GOLevels	GOGroups	% Associated Genes	Nr. Genes	Associated Genes Found
GO:0001774	microglial cell activation	GO_BiologicalProcess-EBI-UniProt-GOA-ACAP-ARAP_30.03.2021_00h00	5.43453e-06	0.0102169	5.43453e-06	2.17381e-05	[5, 6]	Group00	38.7097	12	[AIF1, APP, C5AR1, CTSC, GRN, IFNG, NAMPT, NR1D1, TLR3, TNF, TRPV1, TYROBP]
GO:0005737	cytoplasm	GO_CellularComponent-EBI-UniProt-GOA-ACAP-ARAP_30.03.2021_00h00	9.83526e-08	0.000188444	9.83526e-08	1.18023e-06	[2, 3]	Group01	9.53706	857	[A2M, A3GALT2, AACS, ABCB10, ABCB6, ABCC5, ABHD12, ABHD14B, ABI1, ACAA1, ACLY, ACOT1, ACOX3, ACP2, ACSS3, ACTA1, ACTA2, ADA2, ADGRG3, ADPRH, ADRB2, AFMID, AGA, AGL, AGPAT5, AGPS, AHCTF1, AIF1, AIFM2, AK4, AKTIP, ALAD, ALAS1, ALAS2, ALDH2, ALDH3A2, ALKBH3, ALOX12, ALOX5AP, ALPK1, AMDHD1, AMT, ANK1, ANKRD1, ANKRD11, ANKS1B, ANLN, ANO5, ANP32E, ANXA13, ANXA2, ANXA5, AP1M1, AP1S3, AP3M2, APBB1IP, APO…
GO:0006909	phagocytosis	GO_BiologicalProcess-EBI-UniProt-GOA-ACAP-ARAP_30.03.2021_00h00	5.62814e-08	0.000108116	5.62814e-08	7.31658e-07	[3, 5]	Group02	19.6078	50	[ABI1, AIF1, BAIAP2, BRK1, CALR, CD300LF, CD302, CDC42SE1, CORO1C, DNM2, F2RL1, FCGR1A, GSN, GULP1, HAVCR1, HSP90AA1, IFNG, IGHM, IGKC, IGLC1, IGLL1, IGLL5, IL1B, IL2RB, IL2RG, IRF8, ITGA2, LYN, MBL2, MFGE8, NCF2, NCKAP1, OLFM4, PIK3R1, PIKFYVE, PLSCR1, RAC1, RARA, RHOG, RPSA, SCARB1, SIRPB1, SRC, SYK, TGFB1, TGM2, TM9SF4, TNF, TYRO3, TYROBP]
GO:0009063	cellular amino acid catabolic process	GO_BiologicalProcess-EBI-UniProt-GOA-ACAP-ARAP_30.03.2021_00h00	1.28137e-05	0.0239616	1.28137e-05	3.84411e-05	[4, 5, 6, 7]	Group03	22.4299	24	[AFMID, AMDHD1, AMT, ARG1, ASRGL1, BCKDK, CRYM, ENOSF1, GCDH, GLDC, GLS, GOT1, GOT2, GSTZ1, HNMT, IL4I1, IVD, KMO, KYNU, MCCC2, MTRR, PRODH, RIDA, TDO2]
GO:0009612	response to mechanical stimulus	GO_BiologicalProcess-EBI-UniProt-GOA-ACAP-ARAP_30.03.2021_00h00	1.55583e-05	0.0290162	1.55583e-05	1.55583e-05	[3]	Group04	18.7845	34	[ABHD12, ACTA1, ANKRD1, BCL10, BNIP3, BTG2, CCNB1, CXCR4, ETS1, FASN, GADD45A, GOT1, GPI, GSN, HABP4, HPN, IL1B, ITGA2, JUN, JUP, MAP3K1, MMP14, NRXN1, P2RY1, RAC1, SRC, STAT1, SUN1, TCAP, TGFB1, TLR3, TTN, TXNIP, WHRN]
GO:0016032	viral process	GO_BiologicalProcess-EBI-UniProt-GOA-ACAP-ARAP_30.03.2021_00h00	1.43209e-05	0.026737	1.43209e-05	2.86417e-05	[3]	Group05	12.993	112	[ABI1, ANXA2, AP1M1, AP1S3, APCS, BNIP3, BNIP3L, BUB1, CD209, CD28, CD4, CEBPD, CIDEB, CLEC4M, COPS7B, CSF1R, CTSB, CTSL, CXCR4, DCAF1, DDX5, DDX58, DTX3L, GSN, HAVCR1, HCFC2, HIPK2, HPN, HSP90AA1, HSPD1, HYAL1, IFIH1, IFIT5, IL2RB, IL2RG, IRF3, IRF7, ITGA2, ITGA5, ITGB5, JUN, KDM4A, KDR, KIAA0319L, LAMTOR5, LARP1, LGALS9, LYN, MAGT1, MBL2, MRC1, NCKAP1, NECTIN1, NECTIN2, NPM1, NRP1, NUP214, NUP5…
GO:0098552	side of membrane	GO_CellularComponent-EBI-UniProt-GOA-ACAP-ARAP_30.03.2021_00h00	3.33703e-07	0.000635037	3.33703e-07	3.67073e-06	[2, 3]	Group06	16.3462	68	[ANK1, BCAM, CALR, CD2, CD209, CD22, CD274, CD276, CD28, CD302, CD4, CD5, CD79A, CD83, CD9, CDH13, CISD1, CSF3R, CTSA, CTSB, CXCR1, CXCR3, CXCR4, EEF1A1, ENOX2, EPB41, ESYT1, FARP1, FASN, FKBP1A, GFRA4, GNB4, GNG7, HHLA2, HLA-DPA1, IGHM, IGKC, IGLC1, IGLL1, IGLL5, IL12B, IL2RB, IL2RG, ITGA2, ITGA2B, ITGA5, ITGAE, JUP, LYN, MFGE8, PTPN3, PTPN4, RAC1, RGS1, RPL27, SELP, SEMA7A, SLA, SLC4A1, SPPL2A,…
GO:0009897	external side of plasma membrane	GO_CellularComponent-EBI-UniProt-GOA-ACAP-ARAP_30.03.2021_00h00	8.46717e-07	0.00160792	3.33703e-07	3.67073e-06	[3, 4]	Group06	18.8841	44	[BCAM, CALR, CD2, CD209, CD22, CD274, CD276, CD28, CD302, CD4, CD5, CD79A, CD83, CD9, CDH13, CSF3R, CTSB, CXCR1, CXCR3, CXCR4, ENOX2, FASN, GFRA4, HHLA2, IGHM, IGKC, IGLC1, IGLL1, IGLL5, IL12B, IL2RB, IL2RG, ITGA2, ITGA2B, ITGA5, ITGAE, MFGE8, SELP, SEMA7A, TNF, TRPV1, VCAM1, VTCN1, XCR1]
GO:0030055	cell-substrate junction	GO_CellularComponent-EBI-UniProt-GOA-ACAP-ARAP_30.03.2021_00h00	4.531e-06	0.00852733	4.531e-06	2.2655e-05	[4]	Group07	15.5718	64	[ANXA5, APBB1IP, ARHGAP22, CALR, CAPN1, CAT, CBL, CD9, CD99, CDH13, CORO1C, CSRP2, CTTN, CXCR4, DAB2, DCAF6, DDR2, DNM2, GSN, HSPA5, HSPA9, ITGA2, ITGA2B, ITGA4, ITGA5, ITGB5, JUP, LCP1, LIMD1, MMP14, NCKAP1, NECTIN2, NPM1, NRP1, PACSIN2, PDIA3, PDPK1, PTPN12, RAC1, REXO2, RHOB, RHOG, RPL10A, RPL12, RPL27, RPL3, RPL4, RPL5, RPL7, RPS7, RPS9, SCARB2, SCARF2, SDCBP, SLA, SNTB1, SRC, TGM2, TNS3, TPM…
GO:0005925	focal adhesion	GO_CellularComponent-EBI-UniProt-GOA-ACAP-ARAP_30.03.2021_00h00	2.29569e-06	0.00433197	4.531e-06	2.2655e-05	[5]	Group07	15.8809	64	[ANXA5, APBB1IP, ARHGAP22, CALR, CAPN1, CAT, CBL, CD9, CD99, CDH13, CORO1C, CSRP2, CTTN, CXCR4, DAB2, DCAF6, DDR2, DNM2, GSN, HSPA5, HSPA9, ITGA2, ITGA2B, ITGA4, ITGA5, ITGB5, JUP, LCP1, LIMD1, MMP14, NCKAP1, NECTIN2, NPM1, NRP1, PACSIN2, PDIA3, PDPK1, PTPN12, RAC1, REXO2, RHOB, RHOG, RPL10A, RPL12, RPL27, RPL3, RPL4, RPL5, RPL7, RPS7, RPS9, SCARB2, SCARF2, SDCBP, SLA, SNTB1, SRC, TGM2, TNS3, TPM…
GO:0050900	leukocyte migration	GO_BiologicalProcess-EBI-UniProt-GOA-ACAP-ARAP_30.03.2021_00h00	8.00099e-07	0.00152019	8.00099e-07	7.20089e-06	[2, 4, 5]	Group08	16.8067	60	[AIF1, ANGPT1, APP, C3AR1, C5AR1, CALR, CCL13, CCL20, CD2, CD9, CD99, CRTAM, CSF1R, CSF3R, CXCL11, CXCR1, CXCR3, CXCR4, CYP7B1, DDT, ECM1, EDNRB, F2RL1, FN1, GBA, GPC1, GYPC, IGHM, IGKC, IGLC1, IGLL1, ITGA2, ITGA2B, ITGA4, ITGA5, LGALS9, LGMN, LYN, MMP14, OLFM4, PIK3CG, PIK3R1, PIKFYVE, RAC1, RHOG, RPSA, SELP, SLAMF8, SLC7A8, SMPD3, SRC, ST3GAL4, STK10, SWAP70, SYK, TBX21, TGFB1, TNF, VCAM1, VPRE…
GO:0002685	regulation of leukocyte migration	GO_BiologicalProcess-EBI-UniProt-GOA-ACAP-ARAP_30.03.2021_00h00	1.44494e-05	0.0269625	8.00099e-07	7.20089e-06	[3, 4, 5, 6, 7]	Group08	19.7531	32	[AIF1, APP, C3AR1, C5AR1, CALR, CCL20, CD9, CD99, CSF1R, CXCR3, DDT, ECM1, F2RL1, ITGA2, ITGA2B, ITGA4, LGALS9, LGMN, LYN, MMP14, OLFM4, RAC1, RHOG, RPSA, SELP, SLAMF8, SMPD3, ST3GAL4, STK10, SWAP70, TGFB1, TNF]
GO:0006629	lipid metabolic process	GO_BiologicalProcess-EBI-UniProt-GOA-ACAP-ARAP_30.03.2021_00h00	3.13862e-06	0.00591002	3.13862e-06	1.88317e-05	[3]	Group09	12.5862	146	[A3GALT2, AACS, ABHD12, ACAA1, ACLY, ACOT1, ACOX3, ADIPOR2, AGPAT5, AGPS, ALDH3A2, ALOX12, ALOX5AP, APP, ASAH1, B4GALT4, B4GALT6, BCL11B, BDH2, BSCL2, CAT, CDS2, CHKA, CLCN2, CLN8, CPT1A, CPT2, CREM, CRYL1, CSF1R, CTSA, CYP3A4, CYP4F3, CYP7B1, DAB2IP, DAGLA, DGAT1, DHCR7, DHRS11, ELOVL6, EPHX2, ERG28, ESYT1, ETNK1, FABP3, FABP6, FADS2, FASN, GALC, GBA, GBA2, GCDH, GPC1, GPD1, GSTZ1, GUCY2C, HACD4…
GO:0016042	lipid catabolic process	GO_BiologicalProcess-EBI-UniProt-GOA-ACAP-ARAP_30.03.2021_00h00	2.43007e-05	0.0451264	3.13862e-06	1.88317e-05	[4]	Group09	16.7286	45	[ABHD12, ACAA1, ACOX3, ALDH3A2, ASAH1, BDH2, BSCL2, CPT1A, CPT2, CYP3A4, CYP4F3, DAGLA, FABP3, FABP6, GALC, GBA, GBA2, GCDH, HCAR2, HEXA, HEXB, IL1B, IVD, LCP1, LIPA, LIPE, LIPG, LIPH, LPL, MCAT, PAFAH1B3, PCK2, PDE3B, PECR, PEX5, PIK3CG, PLA2G15, PLBD2, PLCD3, PLCL2, PLD3, PPARD, SCARB1, SMPD3, TNF]
GO:0006082	organic acid metabolic process	GO_BiologicalProcess-EBI-UniProt-GOA-ACAP-ARAP_30.03.2021_00h00	1.5872e-09	3.06964e-06	1.5872e-09	2.3808e-08	[3]	Group10	14.5161	135	[AACS, ABHD14B, ACAA1, ACLY, ACOT1, ACOX3, ADIPOR2, AFMID, AIFM2, ALDH3A2, ALOX12, ALOX5AP, AMDHD1, AMT, APP, ARG1, ASAH1, ASRGL1, BCKDK, BDH2, CKB, CPT1A, CPT2, CREM, CRYL1, CRYM, CS, CTH, CTPS1, CYB5A, CYP3A4, CYP4F3, CYP7B1, DAGLA, ELOVL6, ENOSF1, EPHX2, FABP3, FADS2, FASN, FH, FOXK2, GADL1, GALK1, GAMT, GBA2, GCDH, GLDC, GLS, GOT1, GOT2, GPD1, GPI, GSTO1, GSTZ1, GUCY2C, HACD4, HNMT, HSD17B12,…
GO:0043436	oxoacid metabolic process	GO_BiologicalProcess-EBI-UniProt-GOA-ACAP-ARAP_30.03.2021_00h00	9.65277e-10	1.86781e-06	1.5872e-09	2.3808e-08	[4]	Group10	14.6961	133	[AACS, ABHD14B, ACAA1, ACLY, ACOT1, ACOX3, ADIPOR2, AFMID, AIFM2, ALDH3A2, ALOX12, ALOX5AP, AMDHD1, AMT, APP, ARG1, ASAH1, ASRGL1, BCKDK, BDH2, CKB, CPT1A, CPT2, CREM, CRYL1, CRYM, CS, CTH, CTPS1, CYB5A, CYP3A4, CYP4F3, CYP7B1, DAGLA, ELOVL6, ENOSF1, EPHX2, FABP3, FADS2, FASN, FH, FOXK2, GADL1, GALK1, GAMT, GBA2, GCDH, GLDC, GLS, GOT1, GOT2, GPD1, GPI, GSTO1, GSTZ1, GUCY2C, HACD4, HNMT, HSD17B12,…
GO:0019752	carboxylic acid metabolic process	GO_BiologicalProcess-EBI-UniProt-GOA-ACAP-ARAP_30.03.2021_00h00	8.44622e-10	1.63519e-06	1.5872e-09	2.3808e-08	[5]	Group10	14.8064	130	[AACS, ACAA1, ACLY, ACOT1, ACOX3, ADIPOR2, AFMID, AIFM2, ALDH3A2, ALOX12, ALOX5AP, AMDHD1, AMT, APP, ARG1, ASAH1, ASRGL1, BCKDK, BDH2, CKB, CPT1A, CPT2, CREM, CRYL1, CRYM, CS, CTH, CTPS1, CYB5A, CYP3A4, CYP4F3, CYP7B1, DAGLA, ELOVL6, ENOSF1, EPHX2, FABP3, FADS2, FASN, FH, FOXK2, GADL1, GALK1, GAMT, GBA2, GCDH, GLDC, GLS, GOT1, GOT2, GPD1, GPI, GSTO1, GSTZ1, GUCY2C, HACD4, HNMT, HSD17B12, HYI, IDH…
GO:0052126	movement in host environment	GO_BiologicalProcess-EBI-UniProt-GOA-ACAP-ARAP_30.03.2021_00h00	9.86799e-07	0.00187196	9.86799e-07	7.89439e-06	[4]	Group11	21.7687	32	[APCS, CBL, CD209, CD4, CLEC4M, CTSB, CTSL, CXCR4, FUCA2, GSN, HAVCR1, HYAL1, ITGA2, ITGA5, ITGB5, LGALS9, MRC1, NECTIN1, NECTIN2, NRP1, PIKFYVE, PLSCR1, RPSA, SCARB1, SCARB2, SIGLEC1, SRC, TRIM25, TRIM27, TRIM35, TYRO3, VPS37B]
GO:0044409	entry into host	GO_BiologicalProcess-EBI-UniProt-GOA-ACAP-ARAP_30.03.2021_00h00	2.3346e-07	0.000445208	9.86799e-07	7.89439e-06	[5]	Group11	24	30	[APCS, CBL, CD209, CD4, CLEC4M, CTSB, CTSL, CXCR4, FUCA2, GSN, HAVCR1, HYAL1, ITGA2, ITGA5, ITGB5, LGALS9, MRC1, NECTIN1, NECTIN2, NRP1, PIKFYVE, PLSCR1, RPSA, SCARB1, SCARB2, SIGLEC1, SRC, TRIM25, TRIM27, TYRO3]
GO:0046718	viral entry into host cell	GO_BiologicalProcess-EBI-UniProt-GOA-ACAP-ARAP_30.03.2021_00h00	6.98047e-07	0.00132699	9.86799e-07	7.89439e-06	[5, 6]	Group11	24.3243	27	[APCS, CD209, CD4, CLEC4M, CTSB, CTSL, CXCR4, GSN, HAVCR1, HYAL1, ITGA2, ITGA5, ITGB5, LGALS9, MRC1, NECTIN1, NECTIN2, NRP1, PIKFYVE, PLSCR1, RPSA, SCARB1, SCARB2, SIGLEC1, TRIM25, TRIM27, TYRO3]
GO:0005773	vacuole	GO_CellularComponent-EBI-UniProt-GOA-ACAP-ARAP_30.03.2021_00h00	1.10536e-06	0.00209577	1.10536e-06	7.73754e-06	[3, 4, 5]	Group12	14.1834	99	[ABCB6, ACLY, ACP2, ADA2, ADPRH, ADRB2, AGA, ANXA2, AP1M1, AP1S3, ARG1, ASAH1, ATP6V0D1, ATRAID, BCL10, BPI, C3AR1, CAPN1, CAT, CLNK, CTBS, CTSA, CTSB, CTSC, CTSF, CTSL, CXCR4, CYB561A3, DAB2, DPP7, DRAM1, DTX3L, EEF1A1, EPDR1, FPR1, FUCA2, GALC, GBA, GNB4, GOT1, GPC1, GPR137B, GRN, HEBP2, HEXA, HEXB, HLA-DPA1, HPS4, HPSE, HSP90AA1, HYAL1, IDUA, IL1B, IL4I1, LAMTOR5, LGMN, LIPA, MAGT1, MAN2B1, MA…
GO:0000323	lytic vacuole	GO_CellularComponent-EBI-UniProt-GOA-ACAP-ARAP_30.03.2021_00h00	8.68436e-09	1.67435e-05	1.10536e-06	7.73754e-06	[4, 5, 6]	Group12	15.6452	97	[ABCB6, ACLY, ACP2, ADA2, ADRB2, AGA, ANXA2, AP1M1, AP1S3, ARG1, ASAH1, ATP6V0D1, ATRAID, BCL10, BPI, C3AR1, CAPN1, CAT, CLNK, CTBS, CTSA, CTSB, CTSC, CTSF, CTSL, CXCR4, CYB561A3, DAB2, DPP7, DRAM1, DTX3L, EEF1A1, EPDR1, FPR1, FUCA2, GALC, GBA, GNB4, GOT1, GPC1, GPR137B, GRN, HEBP2, HEXA, HEXB, HLA-DPA1, HPS4, HPSE, HSP90AA1, HYAL1, IDUA, IL1B, IL4I1, LAMTOR5, LGMN, LIPA, MAGT1, MAN2B1, MAN2B2, M…
GO:0005775	vacuolar lumen	GO_CellularComponent-EBI-UniProt-GOA-ACAP-ARAP_30.03.2021_00h00	4.29519e-10	8.32407e-07	1.10536e-06	7.73754e-06	[4, 5, 6]	Group12	25.3165	40	[ACLY, ACP2, ADA2, AGA, ANXA2, ARG1, ASAH1, BPI, CTSA, CTSB, CTSC, CTSF, CTSL, DPP7, EPDR1, FUCA2, GALC, GBA, GPC1, GRN, HEBP2, HEXA, HEXB, HPSE, HSP90AA1, HYAL1, IDUA, LGMN, LIPA, MAN2B1, MAN2B2, MANBA, NPC2, PLBD2, PLD3, SCARB2, SDCBP, TPP1, VAT1, VCP]
GO:0005764	lysosome	GO_CellularComponent-EBI-UniProt-GOA-ACAP-ARAP_30.03.2021_00h00	8.68436e-09	1.67435e-05	1.10536e-06	7.73754e-06	[5, 6, 7]	Group12	15.6452	97	[ABCB6, ACLY, ACP2, ADA2, ADRB2, AGA, ANXA2, AP1M1, AP1S3, ARG1, ASAH1, ATP6V0D1, ATRAID, BCL10, BPI, C3AR1, CAPN1, CAT, CLNK, CTBS, CTSA, CTSB, CTSC, CTSF, CTSL, CXCR4, CYB561A3, DAB2, DPP7, DRAM1, DTX3L, EEF1A1, EPDR1, FPR1, FUCA2, GALC, GBA, GNB4, GOT1, GPC1, GPR137B, GRN, HEBP2, HEXA, HEXB, HLA-DPA1, HPS4, HPSE, HSP90AA1, HYAL1, IDUA, IL1B, IL4I1, LAMTOR5, LGMN, LIPA, MAGT1, MAN2B1, MAN2B2, M…
GO:0043202	lysosomal lumen	GO_CellularComponent-EBI-UniProt-GOA-ACAP-ARAP_30.03.2021_00h00	5.64821e-08	0.000108446	1.10536e-06	7.73754e-06	[5, 6, 7, 8]	Group12	27.957	26	[ACP2, ASAH1, CTSA, CTSB, CTSF, CTSL, EPDR1, GALC, GBA, GPC1, HEXA, HEXB, HPSE, HSP90AA1, HYAL1, IDUA, LGMN, LIPA, MAN2B1, MAN2B2, MANBA, NPC2, PLBD2, PLD3, SCARB2, TPP1]
GO:0042582	azurophil granule	GO_CellularComponent-EBI-UniProt-GOA-ACAP-ARAP_30.03.2021_00h00	1.97655e-05	0.0367441	1.10536e-06	7.73754e-06	[4, 6, 7, 8, 9]	Group12	20.438	28	[ACLY, ADA2, AGA, ANXA2, ARG1, BPI, C3AR1, CTSA, CTSC, DPP7, FPR1, FUCA2, GRN, HEBP2, HEXA, HEXB, MAGT1, MAN2B1, MANBA, NPC2, OLFM4, PIGR, RAB44, SDCBP, TMEM30A, TOM1, VAT1, VCP]
GO:0007165	signal transduction	GO_BiologicalProcess-EBI-UniProt-GOA-ACAP-ARAP_30.03.2021_00h00	2.63335e-05	0.0488486	6.24713e-07	6.24713e-06	[2, 3, 4]	Group13	10.2219	433	[A2M, ABI1, ACVRL1, ADA2, ADGRG3, ADGRG5, ADIPOR2, ADRB2, AIF1, ALPK1, ANGPT1, ANK1, ANKRD1, ANKS1B, ANXA2, ANXA5, APBB1IP, APOL3, APP, ARAP3, ARF4, ARFGEF1, ARG1, ARHGAP22, ARHGAP27, ARHGAP39, ARHGEF10, ARHGEF5, ARL4C, ARNTL, ARPP19, ATP5IF1, ATP6V0D1, AURKB, BAIAP2, BCAM, BCL10, BCL11B, BCL6, BDKRB2, BIRC6, BMF, BNIP3, BNIP3L, BOP1, BPI, BRCA2, BRD7, BRK1, BTG2, BTLA, C3AR1, C5AR1, CABIN1, CADM…
GO:0048584	positive regulation of response to stimulus	GO_BiologicalProcess-EBI-UniProt-GOA-ACAP-ARAP_30.03.2021_00h00	2.50001e-07	0.000476502	6.24713e-07	6.24713e-06	[2, 3, 4]	Group13	12.1107	210	[A2M, ABI1, ACVRL1, ADRB2, AIF1, AKIRIN2, ALOX5AP, ALPK1, ANGPT1, ANKRD1, APCS, APOL3, APP, ARFGEF1, ARG1, ARHGEF5, ARNTL, ARPP19, BAIAP2, BCL10, BMF, BRK1, C1QB, C3AR1, C5AR1, CALR, CAT, CBFB, CBL, CCL13, CCL20, CD209, CD22, CD274, CD276, CD28, CD300LF, CD4, CD79A, CDH13, CFD, CLDN4, CLNK, COCH, CPN2, CRTAM, CSF1R, CTH, CTSC, CXCR4, DAB2, DAB2IP, DDT, DDX5, DDX58, DHX33, DTX3L, ECM1, EEF1D, ENPP…
GO:0070887	cellular response to chemical stimulus	GO_BiologicalProcess-EBI-UniProt-GOA-ACAP-ARAP_30.03.2021_00h00	1.57333e-05	0.0293269	6.24713e-07	6.24713e-06	[3]	Group13	10.9133	282	[A3GALT2, AACS, ABCB6, ACAA1, ACTA1, ACVRL1, ADAM23, ADIPOR2, ADRB2, AIF1, AIFM2, AK4, ALAD, ALOX12, ALOX5AP, ANGPT1, ANKRD1, ANXA2, APP, ARG1, ARNTL, ARPP19, ASAH1, ATP6V0D1, BAIAP2, BCL10, BCL11A, BCL6, BDKRB2, BNIP3, BNIP3L, BPI, C3AR1, C5AR1, CADM4, CALR, CAMK2D, CAMP, CASQ2, CAT, CBFB, CBL, CCL13, CCL20, CCNB1, CD274, CD300LF, CD4, CDKN1B, CEBPD, CLIC2, CMPK2, CNOT1, CPEB1, CPT1A, CRY1, CSF1…
GO:0034097	response to cytokine	GO_BiologicalProcess-EBI-UniProt-GOA-ACAP-ARAP_30.03.2021_00h00	6.04e-08	0.000115847	6.24713e-07	6.24713e-06	[4]	Group13	13.8859	129	[ADAM23, ADIPOR2, AIF1, ALAD, ANGPT1, ANKRD1, ANXA2, APP, ARG1, ASAH1, BCL6, CAMK2D, CAMP, CBFB, CBL, CCL13, CCL20, CD274, CD300LF, CD4, CDKN1B, CEBPD, CSF1R, CSF3R, CTH, CXCL11, CXCR1, CXCR3, CXCR4, DAB2IP, DDX58, ECM1, ETS1, F13A1, F2RL1, FASN, FCGR1A, FN1, FPR1, GBA, GBP1, GFRA4, GPD1, GSN, GSTA2, GSTO1, GUCY2C, HLA-DPA1, HNMT, HSP90AA1, HSPA5, HSPA9, HSPD1, HYAL1, IFIH1, IFIT5, IFNG, IL12B, I…
GO:0035556	intracellular signal transduction	GO_BiologicalProcess-EBI-UniProt-GOA-ACAP-ARAP_30.03.2021_00h00	2.54216e-05	0.0471825	6.24713e-07	6.24713e-06	[3, 4, 5]	Group13	11.096	245	[A2M, ADGRG3, ADRB2, AIF1, ALPK1, ANGPT1, ANKRD1, ANKS1B, APOL3, APP, ARAP3, ARFGEF1, ARHGAP22, ARHGAP39, ARHGEF10, ARHGEF5, ARNTL, ARPP19, AURKB, BCL10, BCL11B, BCL6, BDKRB2, BMF, BNIP3, BOP1, BRCA2, BRD7, BRK1, BTG2, C5AR1, CADM4, CALR, CAMK2D, CASQ2, CAT, CBL, CCL13, CCL20, CCNB1, CD209, CD22, CD28, CD4, CDC42SE1, CDH13, CDKN1B, CGNL1, CIDEB, CLEC4M, CLIC2, CLNK, CNOT1, CSF1R, CTH, CXCR1, CXCR…
GO:0071345	cellular response to cytokine stimulus	GO_BiologicalProcess-EBI-UniProt-GOA-ACAP-ARAP_30.03.2021_00h00	1.78666e-06	0.00337321	6.24713e-07	6.24713e-06	[5]	Group13	13.4259	116	[ADAM23, ADIPOR2, AIF1, ALAD, ANGPT1, ANKRD1, ANXA2, ARG1, ASAH1, BCL6, CAMK2D, CAMP, CBFB, CBL, CCL13, CCL20, CD300LF, CD4, CDKN1B, CEBPD, CSF1R, CSF3R, CTH, CXCL11, CXCR1, CXCR3, CXCR4, DAB2IP, ECM1, F13A1, F2RL1, FASN, FCGR1A, FN1, FPR1, GBA, GBP1, GFRA4, GPD1, GSN, GSTA2, GSTO1, GUCY2C, HLA-DPA1, HSP90AA1, HSPA5, HSPA9, HSPD1, HYAL1, IFIT5, IFNG, IL12B, IL1B, IL2RB, IL2RG, IRF3, IRF7, IRF8, I…
GO:0005615	extracellular space	GO_CellularComponent-EBI-UniProt-GOA-ACAP-ARAP_30.03.2021_00h00	6.238e-10	1.2083e-06	1.68456e-10	2.69529e-09	[2, 3]	Group14	12.0532	290	[A2M, ABCB6, ABHD14B, ABI1, ACLY, ACP2, ACTA1, ACTA2, ADA2, ADPRH, AGA, AHCTF1, AIFM2, ALAD, ALDH2, ALOX12, ANGPT1, ANXA13, ANXA2, ANXA5, AP1M1, APCS, APOO, APP, ARF4, ARG1, ASAH1, ATP6V0D1, BAIAP2, BCAM, BDH2, BLVRB, BPI, BRK1, BTG2, C1QB, CALR, CAMP, CAPN1, CAT, CCL13, CCL20, CCT3, CD22, CD274, CD53, CD9, CDH11, CDH13, CFD, CHIA, CKB, CLEC11A, CNOT1, COL12A1, COL4A3, COMT, CPN2, CPVL, CRYL1, CR…
GO:0016192	vesicle-mediated transport	GO_BiologicalProcess-EBI-UniProt-GOA-ACAP-ARAP_30.03.2021_00h00	7.71052e-11	1.50201e-07	1.68456e-10	2.69529e-09	[2, 4]	Group14	13.0334	226	[A2M, ABI1, ACAA1, ACLY, ADA2, ADGRG3, ADRB2, AGA, AGL, AIF1, AIFM2, AKTIP, ALAD, ANGPT1, ANK1, ANXA2, ANXA5, AP1M1, AP1S3, AP3M2, APP, ARAP3, ARF4, ARFGEF1, ARG1, ARHGAP27, ARL4C, ASAH1, BAIAP2, BIN3, BPI, BRK1, C3AR1, C5AR1, CALR, CAMP, CAPN1, CAT, CBL, CCL13, CD209, CD22, CD300LF, CD302, CD5, CD53, CD9, CDC42SE1, CDH13, CFD, CLEC4M, CLNK, COG2, CORO1C, CPLX1, CTSA, CTSB, CTSC, CTSL, CTTN, CXCR…
GO:0043230	extracellular organelle	GO_CellularComponent-EBI-UniProt-GOA-ACAP-ARAP_30.03.2021_00h00	2.30422e-11	4.49783e-08	1.68456e-10	2.69529e-09	[3]	Group14	13.1148	232	[A2M, ABCB6, ABHD14B, ABI1, ACLY, ACP2, ACTA1, ACTA2, AHCTF1, ALAD, ALDH2, ALOX12, ANGPT1, ANXA13, ANXA2, ANXA5, AP1M1, APCS, APP, ARF4, ASAH1, ATP6V0D1, BAIAP2, BCAM, BDH2, BLVRB, BPI, BRK1, BTG2, CALR, CAMP, CAPN1, CAT, CCT3, CD22, CD274, CD53, CD9, CDH11, CDH13, CFD, CKB, COL12A1, COMT, CPN2, CPVL, CRYL1, CRYM, CS, CTH, CTSA, CTSB, CTSC, CTSF, CTSL, CXCR4, CYSTM1, DDR2, DDT, DDX5, DNM2, DPP7, …
GO:0031982	vesicle	GO_CellularComponent-EBI-UniProt-GOA-ACAP-ARAP_30.03.2021_00h00	3.06223e-10	5.93767e-07	1.68456e-10	2.69529e-09	[4]	Group14	11.5631	361	[A2M, A3GALT2, ABCB6, ABCC5, ABHD14B, ABI1, ACAA1, ACLY, ACP2, ACTA1, ACTA2, ADA2, ADGRG3, ADPRH, ADRB2, AGA, AGL, AHCTF1, AIFM2, ALAD, ALDH2, ALOX12, ANGPT1, ANO5, ANP32E, ANXA13, ANXA2, ANXA5, AP1M1, AP1S3, AP3M2, APCS, APP, APPBP2, ARF4, ARG1, ASAH1, ATP6V0D1, BACE2, BAIAP2, BCAM, BDH2, BDKRB2, BIRC6, BLOC1S5, BLVRB, BMF, BPI, BRCA2, BRK1, BTG2, C3AR1, C5AR1, CALR, CALU, CAMK2D, CAMP, CAPN1, C…
GO:0097708	intracellular vesicle	GO_CellularComponent-EBI-UniProt-GOA-ACAP-ARAP_30.03.2021_00h00	1.03128e-07	0.000197386	1.68456e-10	2.69529e-09	[3, 5]	Group14	11.9835	232	[A2M, ABCB6, ABCC5, ACAA1, ACLY, ADA2, ADGRG3, ADPRH, ADRB2, AGA, AGL, AIFM2, ALAD, ANP32E, ANXA13, ANXA2, AP1M1, AP1S3, AP3M2, APP, APPBP2, ARG1, ASAH1, ATP6V0D1, BACE2, BAIAP2, BDKRB2, BIRC6, BLOC1S5, BMF, BPI, BRCA2, C3AR1, C5AR1, CALR, CALU, CAMK2D, CAMP, CAPN1, CAT, CCL13, CD22, CD274, CD4, CD53, CD79A, CD9, CDKN1B, CFAP65, CFD, CORO1C, CTSA, CTSB, CTSC, CTSL, CXCR1, CXCR4, CYB561A3, CYSTM1,…
GO:0031410	cytoplasmic vesicle	GO_CellularComponent-EBI-UniProt-GOA-ACAP-ARAP_30.03.2021_00h00	9.84625e-08	0.000188556	1.68456e-10	2.69529e-09	[3, 4, 6]	Group14	12.0083	232	[A2M, ABCB6, ABCC5, ACAA1, ACLY, ADA2, ADGRG3, ADPRH, ADRB2, AGA, AGL, AIFM2, ALAD, ANP32E, ANXA13, ANXA2, AP1M1, AP1S3, AP3M2, APP, APPBP2, ARG1, ASAH1, ATP6V0D1, BACE2, BAIAP2, BDKRB2, BIRC6, BLOC1S5, BMF, BPI, BRCA2, C3AR1, C5AR1, CALR, CALU, CAMK2D, CAMP, CAPN1, CAT, CCL13, CD22, CD274, CD4, CD53, CD79A, CD9, CDKN1B, CFAP65, CFD, CORO1C, CTSA, CTSB, CTSC, CTSL, CXCR1, CXCR4, CYB561A3, CYSTM1,…
GO:0070062	extracellular exosome	GO_CellularComponent-EBI-UniProt-GOA-ACAP-ARAP_30.03.2021_00h00	1.02484e-11	2.00253e-08	1.68456e-10	2.69529e-09	[3, 4, 5, 6]	Group14	13.2269	232	[A2M, ABCB6, ABHD14B, ABI1, ACLY, ACP2, ACTA1, ACTA2, AHCTF1, ALAD, ALDH2, ALOX12, ANGPT1, ANXA13, ANXA2, ANXA5, AP1M1, APCS, APP, ARF4, ASAH1, ATP6V0D1, BAIAP2, BCAM, BDH2, BLVRB, BPI, BRK1, BTG2, CALR, CAMP, CAPN1, CAT, CCT3, CD22, CD274, CD53, CD9, CDH11, CDH13, CFD, CKB, COL12A1, COMT, CPN2, CPVL, CRYL1, CRYM, CS, CTH, CTSA, CTSB, CTSC, CTSF, CTSL, CXCR4, CYSTM1, DDR2, DDT, DDX5, DNM2, DPP7, …
GO:1903561	extracellular vesicle	GO_CellularComponent-EBI-UniProt-GOA-ACAP-ARAP_30.03.2021_00h00	2.27548e-11	4.44401e-08	1.68456e-10	2.69529e-09	[4, 5]	Group14	13.1222	232	[A2M, ABCB6, ABHD14B, ABI1, ACLY, ACP2, ACTA1, ACTA2, AHCTF1, ALAD, ALDH2, ALOX12, ANGPT1, ANXA13, ANXA2, ANXA5, AP1M1, APCS, APP, ARF4, ASAH1, ATP6V0D1, BAIAP2, BCAM, BDH2, BLVRB, BPI, BRK1, BTG2, CALR, CAMP, CAPN1, CAT, CCT3, CD22, CD274, CD53, CD9, CDH11, CDH13, CFD, CKB, COL12A1, COMT, CPN2, CPVL, CRYL1, CRYM, CS, CTH, CTSA, CTSB, CTSC, CTSF, CTSL, CXCR4, CYSTM1, DDR2, DDT, DDX5, DNM2, DPP7, …
GO:0006952	defense response	GO_BiologicalProcess-EBI-UniProt-GOA-ACAP-ARAP_30.03.2021_00h00	5.67567e-08	0.000108916	6.31736e-09	8.8443e-08	[3]	Group15	13.1363	160	[A2M, ABHD12, ADRB2, AIF1, AKIRIN2, ALOX5AP, ALPK1, APCS, APOL3, APP, ARG1, BCL10, BCL6, BCL6B, BDKRB2, BNIP3, BNIP3L, BPI, C1QB, C3AR1, C5AR1, CAMK2D, CAMP, CCL13, CCL20, CD209, CD28, CD300LB, CD4, CD83, CD96, CFD, CHIA, CLEC4M, CLNK, COCH, CRTAM, CSF1R, CSF3R, CTSC, CXCL11, CXCR3, CXCR4, CYSLTR2, DAB2IP, DAGLA, DDT, DDX58, DTX3L, ECM1, EDNRB, ETS1, F2RL1, FCGR1A, FN1, FOXP1, FPR1, GBA, GBP1, GP…
GO:0043207	response to external biotic stimulus	GO_BiologicalProcess-EBI-UniProt-GOA-ACAP-ARAP_30.03.2021_00h00	5.63871e-11	1.09955e-07	6.31736e-09	8.8443e-08	[3]	Group15	14.6435	152	[A2M, ACTA2, ADIPOR2, AIF1, AKIRIN2, ALAD, ALPK1, ANKRD1, APCS, APP, ARG1, BAIAP2, BCL10, BNIP3, BNIP3L, BPI, C1QB, C5AR1, CAMK2D, CAMP, CCL13, CCL20, CD209, CD274, CD300LB, CD4, CD96, CFD, CLEC4M, CLNK, CMPK2, COCH, CRTAM, CSF1R, CXCL11, CXCR4, DAB2IP, DDX58, DTX3L, EDNRB, F2RL1, FCGR1A, FKBP5, FOXP1, FUCA2, GBP1, GRN, GSN, GUCY2C, HDAC2, HERC5, HLA-DPA1, HSP90AA1, HSPD1, HYAL1, IFI44, IFI44L, I…
GO:0051707	response to other organism	GO_BiologicalProcess-EBI-UniProt-GOA-ACAP-ARAP_30.03.2021_00h00	5.18666e-11	1.01192e-07	6.31736e-09	8.8443e-08	[2, 4]	Group15	14.686	152	[A2M, ACTA2, ADIPOR2, AIF1, AKIRIN2, ALAD, ALPK1, ANKRD1, APCS, APP, ARG1, BAIAP2, BCL10, BNIP3, BNIP3L, BPI, C1QB, C5AR1, CAMK2D, CAMP, CCL13, CCL20, CD209, CD274, CD300LB, CD4, CD96, CFD, CLEC4M, CLNK, CMPK2, COCH, CRTAM, CSF1R, CXCL11, CXCR4, DAB2IP, DDX58, DTX3L, EDNRB, F2RL1, FCGR1A, FKBP5, FOXP1, FUCA2, GBP1, GRN, GSN, GUCY2C, HDAC2, HERC5, HLA-DPA1, HSP90AA1, HSPD1, HYAL1, IFI44, IFI44L, I…
GO:0070887	cellular response to chemical stimulus	GO_BiologicalProcess-EBI-UniProt-GOA-ACAP-ARAP_30.03.2021_00h00	1.57333e-05	0.0293269	6.31736e-09	8.8443e-08	[3]	Group15	10.9133	282	[A3GALT2, AACS, ABCB6, ACAA1, ACTA1, ACVRL1, ADAM23, ADIPOR2, ADRB2, AIF1, AIFM2, AK4, ALAD, ALOX12, ALOX5AP, ANGPT1, ANKRD1, ANXA2, APP, ARG1, ARNTL, ARPP19, ASAH1, ATP6V0D1, BAIAP2, BCL10, BCL11A, BCL6, BDKRB2, BNIP3, BNIP3L, BPI, C3AR1, C5AR1, CADM4, CALR, CAMK2D, CAMP, CASQ2, CAT, CBFB, CBL, CCL13, CCL20, CCNB1, CD274, CD300LF, CD4, CDKN1B, CEBPD, CLIC2, CMPK2, CNOT1, CPEB1, CPT1A, CRY1, CSF1…
GO:0034097	response to cytokine	GO_BiologicalProcess-EBI-UniProt-GOA-ACAP-ARAP_30.03.2021_00h00	6.04e-08	0.000115847	6.31736e-09	8.8443e-08	[4]	Group15	13.8859	129	[ADAM23, ADIPOR2, AIF1, ALAD, ANGPT1, ANKRD1, ANXA2, APP, ARG1, ASAH1, BCL6, CAMK2D, CAMP, CBFB, CBL, CCL13, CCL20, CD274, CD300LF, CD4, CDKN1B, CEBPD, CSF1R, CSF3R, CTH, CXCL11, CXCR1, CXCR3, CXCR4, DAB2IP, DDX58, ECM1, ETS1, F13A1, F2RL1, FASN, FCGR1A, FN1, FPR1, GBA, GBP1, GFRA4, GPD1, GSN, GSTA2, GSTO1, GUCY2C, HLA-DPA1, HNMT, HSP90AA1, HSPA5, HSPA9, HSPD1, HYAL1, IFIH1, IFIT5, IFNG, IL12B, I…
GO:0098542	defense response to other organism	GO_BiologicalProcess-EBI-UniProt-GOA-ACAP-ARAP_30.03.2021_00h00	1.9038e-08	3.66672e-05	6.31736e-09	8.8443e-08	[3, 4, 5]	Group15	14.7368	112	[A2M, AIF1, AKIRIN2, ALPK1, APCS, APP, ARG1, BCL10, BNIP3, BNIP3L, BPI, C1QB, C5AR1, CAMK2D, CAMP, CCL13, CCL20, CD209, CD300LB, CD4, CD96, CFD, CLEC4M, CLNK, COCH, CRTAM, CSF1R, DAB2IP, DDX58, DTX3L, F2RL1, FCGR1A, FOXP1, GBP1, GRN, GSN, GUCY2C, HERC5, HLA-DPA1, HSP90AA1, IFI44L, IFIH1, IFIT5, IFNG, IGHM, IGKC, IGLC1, IGLL1, IGLL5, IL12B, IRF3, IRF7, IRF8, KYNU, LGALS8, LGALS9, LYN, MAP4K2, MBL2…
GO:0019221	cytokine-mediated signaling pathway	GO_BiologicalProcess-EBI-UniProt-GOA-ACAP-ARAP_30.03.2021_00h00	9.54273e-06	0.0178735	6.31736e-09	8.8443e-08	[4, 5, 6]	Group15	14.1176	84	[ADIPOR2, ANGPT1, ANXA2, ARG1, BCL6, CAMK2D, CBFB, CBL, CCL13, CCL20, CD300LF, CD4, CDKN1B, CEBPD, CSF1R, CSF3R, CXCL11, CXCR1, CXCR3, CXCR4, ECM1, F13A1, F2RL1, FASN, FCGR1A, FN1, FPR1, GBP1, GFRA4, GSTA2, GSTO1, HLA-DPA1, HSP90AA1, HSPA9, IFIT5, IFNG, IL12B, IL1B, IL2RB, IL2RG, IRF3, IRF7, IRF8, JUNB, LCP1, MX2, MYC, NLRC5, NUMBL, PARP9, PIK3R1, PRKN, PSMA2, PSMA7, PSMB3, PSMB5, PSME3, PSME4, R…
GO:0071345	cellular response to cytokine stimulus	GO_BiologicalProcess-EBI-UniProt-GOA-ACAP-ARAP_30.03.2021_00h00	1.78666e-06	0.00337321	6.31736e-09	8.8443e-08	[5]	Group15	13.4259	116	[ADAM23, ADIPOR2, AIF1, ALAD, ANGPT1, ANKRD1, ANXA2, ARG1, ASAH1, BCL6, CAMK2D, CAMP, CBFB, CBL, CCL13, CCL20, CD300LF, CD4, CDKN1B, CEBPD, CSF1R, CSF3R, CTH, CXCL11, CXCR1, CXCR3, CXCR4, DAB2IP, ECM1, F13A1, F2RL1, FASN, FCGR1A, FN1, FPR1, GBA, GBP1, GFRA4, GPD1, GSN, GSTA2, GSTO1, GUCY2C, HLA-DPA1, HSP90AA1, HSPA5, HSPA9, HSPD1, HYAL1, IFIT5, IFNG, IL12B, IL1B, IL2RB, IL2RG, IRF3, IRF7, IRF8, I…
GO:0002444	myeloid leukocyte mediated immunity	GO_BiologicalProcess-EBI-UniProt-GOA-ACAP-ARAP_30.03.2021_00h00	3.11138e-12	6.08275e-09	8.05949e-12	1.45071e-10	[4]	Group16	18.7368	89	[ACAA1, ACLY, ADA2, ADGRG3, AGA, AGL, AIFM2, ALAD, ANXA2, AP1M1, ARG1, ASAH1, BPI, C3AR1, C5AR1, CAMP, CAPN1, CAT, CBL, CD53, CFD, CLNK, CTSA, CTSB, CTSC, CXCR1, CYSTM1, DDX58, DGAT1, DIAPH1, DPP7, DSP, DSPP, EEF1A1, EEF2, ENPP4, F2RL1, FPR1, FUCA2, GPI, GRN, GSN, HBB, HEBP2, HEXB, HPSE, HSP90AA1, ILF2, IQGAP2, JUP, LAT2, LGALS9, LTA4H, LYN, MAGT1, MAN2B1, MANBA, NBEAL2, NPC2, OLFM4, PDPK1, PIGR,…
GO:0005773	vacuole	GO_CellularComponent-EBI-UniProt-GOA-ACAP-ARAP_30.03.2021_00h00	1.10536e-06	0.00209577	8.05949e-12	1.45071e-10	[3, 4, 5]	Group16	14.1834	99	[ABCB6, ACLY, ACP2, ADA2, ADPRH, ADRB2, AGA, ANXA2, AP1M1, AP1S3, ARG1, ASAH1, ATP6V0D1, ATRAID, BCL10, BPI, C3AR1, CAPN1, CAT, CLNK, CTBS, CTSA, CTSB, CTSC, CTSF, CTSL, CXCR4, CYB561A3, DAB2, DPP7, DRAM1, DTX3L, EEF1A1, EPDR1, FPR1, FUCA2, GALC, GBA, GNB4, GOT1, GPC1, GPR137B, GRN, HEBP2, HEXA, HEXB, HLA-DPA1, HPS4, HPSE, HSP90AA1, HYAL1, IDUA, IL1B, IL4I1, LAMTOR5, LGMN, LIPA, MAGT1, MAN2B1, MA…
GO:0002275	myeloid cell activation involved in immune response	GO_BiologicalProcess-EBI-UniProt-GOA-ACAP-ARAP_30.03.2021_00h00	1.02977e-12	2.01526e-09	8.05949e-12	1.45071e-10	[4, 5]	Group16	19.0578	89	[ACAA1, ACLY, ADA2, ADGRG3, AGA, AGL, AIFM2, ALAD, ANXA2, AP1M1, ARG1, ASAH1, BPI, C3AR1, C5AR1, CAMP, CAPN1, CAT, CBL, CD53, CFD, CLNK, CTSA, CTSB, CTSC, CXCR1, CYSTM1, DGAT1, DIAPH1, DPP7, DSP, DSPP, EEF1A1, EEF2, ENPP4, F2RL1, FPR1, FUCA2, GPI, GRN, GSN, HBB, HEBP2, HEXB, HPSE, HSP90AA1, IFNG, ILF2, IQGAP2, JUP, LAT2, LGALS9, LTA4H, LYN, MAGT1, MAN2B1, MANBA, NBEAL2, NPC2, OLFM4, PDPK1, PIGR, …
GO:0036230	granulocyte activation	GO_BiologicalProcess-EBI-UniProt-GOA-ACAP-ARAP_30.03.2021_00h00	1.29944e-10	2.52871e-07	8.05949e-12	1.45071e-10	[4, 5]	Group16	18.4579	79	[ACAA1, ACLY, ADA2, ADGRG3, AGA, AGL, AIFM2, ALAD, ANXA2, AP1M1, ARG1, ASAH1, BPI, C3AR1, C5AR1, CAMP, CAPN1, CAT, CD53, CFD, CTSA, CTSB, CTSC, CXCR1, CYSTM1, DGAT1, DIAPH1, DPP7, DSP, DSPP, EEF1A1, EEF2, ENPP4, F2RL1, FPR1, FUCA2, GPI, GRN, GSN, HBB, HEBP2, HEXB, HPSE, HSP90AA1, ILF2, IQGAP2, JUP, LTA4H, MAGT1, MAN2B1, MANBA, NBEAL2, NPC2, OLFM4, PIGR, PIKFYVE, PSMA2, RAB44, RAC1, RAP2B, RHOF, R…
GO:0000323	lytic vacuole	GO_CellularComponent-EBI-UniProt-GOA-ACAP-ARAP_30.03.2021_00h00	8.68436e-09	1.67435e-05	8.05949e-12	1.45071e-10	[4, 5, 6]	Group16	15.6452	97	[ABCB6, ACLY, ACP2, ADA2, ADRB2, AGA, ANXA2, AP1M1, AP1S3, ARG1, ASAH1, ATP6V0D1, ATRAID, BCL10, BPI, C3AR1, CAPN1, CAT, CLNK, CTBS, CTSA, CTSB, CTSC, CTSF, CTSL, CXCR4, CYB561A3, DAB2, DPP7, DRAM1, DTX3L, EEF1A1, EPDR1, FPR1, FUCA2, GALC, GBA, GNB4, GOT1, GPC1, GPR137B, GRN, HEBP2, HEXA, HEXB, HLA-DPA1, HPS4, HPSE, HSP90AA1, HYAL1, IDUA, IL1B, IL4I1, LAMTOR5, LGMN, LIPA, MAGT1, MAN2B1, MAN2B2, M…
GO:0002446	neutrophil mediated immunity	GO_BiologicalProcess-EBI-UniProt-GOA-ACAP-ARAP_30.03.2021_00h00	2.7726e-10	5.38162e-07	8.05949e-12	1.45071e-10	[5]	Group16	18.1818	78	[ACAA1, ACLY, ADA2, ADGRG3, AGA, AGL, AIFM2, ALAD, ANXA2, AP1M1, ARG1, ASAH1, BPI, C3AR1, C5AR1, CAMP, CAPN1, CAT, CD53, CFD, CTSA, CTSB, CTSC, CXCR1, CYSTM1, DGAT1, DIAPH1, DPP7, DSP, DSPP, EEF1A1, EEF2, ENPP4, F2RL1, FPR1, FUCA2, GPI, GRN, GSN, HBB, HEBP2, HEXB, HPSE, HSP90AA1, ILF2, IQGAP2, JUP, LTA4H, MAGT1, MAN2B1, MANBA, NBEAL2, NPC2, OLFM4, PIGR, PIKFYVE, PSMA2, RAB44, RAC1, RAP2B, RHOF, R…
GO:0005775	vacuolar lumen	GO_CellularComponent-EBI-UniProt-GOA-ACAP-ARAP_30.03.2021_00h00	4.29519e-10	8.32407e-07	8.05949e-12	1.45071e-10	[4, 5, 6]	Group16	25.3165	40	[ACLY, ACP2, ADA2, AGA, ANXA2, ARG1, ASAH1, BPI, CTSA, CTSB, CTSC, CTSF, CTSL, DPP7, EPDR1, FUCA2, GALC, GBA, GPC1, GRN, HEBP2, HEXA, HEXB, HPSE, HSP90AA1, HYAL1, IDUA, LGMN, LIPA, MAN2B1, MAN2B2, MANBA, NPC2, PLBD2, PLD3, SCARB2, SDCBP, TPP1, VAT1, VCP]
GO:0042119	neutrophil activation	GO_BiologicalProcess-EBI-UniProt-GOA-ACAP-ARAP_30.03.2021_00h00	1.94823e-10	3.7854e-07	8.05949e-12	1.45071e-10	[5, 6]	Group16	18.3962	78	[ACAA1, ACLY, ADA2, ADGRG3, AGA, AGL, AIFM2, ALAD, ANXA2, AP1M1, ARG1, ASAH1, BPI, C3AR1, C5AR1, CAMP, CAPN1, CAT, CD53, CFD, CTSA, CTSB, CTSC, CXCR1, CYSTM1, DGAT1, DIAPH1, DPP7, DSP, DSPP, EEF1A1, EEF2, ENPP4, F2RL1, FPR1, FUCA2, GPI, GRN, GSN, HBB, HEBP2, HEXB, HPSE, HSP90AA1, ILF2, IQGAP2, JUP, LTA4H, MAGT1, MAN2B1, MANBA, NBEAL2, NPC2, OLFM4, PIGR, PIKFYVE, PSMA2, RAB44, RAC1, RAP2B, RHOF, R…
GO:0043299	leukocyte degranulation	GO_BiologicalProcess-EBI-UniProt-GOA-ACAP-ARAP_30.03.2021_00h00	1.7828e-12	3.48715e-09	8.05949e-12	1.45071e-10	[3, 4, 5, 6, 7, 8]	Group16	19.163	87	[ACAA1, ACLY, ADA2, ADGRG3, AGA, AGL, AIFM2, ALAD, ANXA2, AP1M1, ARG1, ASAH1, BPI, C3AR1, C5AR1, CAMP, CAPN1, CAT, CBL, CD53, CFD, CLNK, CTSA, CTSB, CTSC, CXCR1, CYSTM1, DGAT1, DIAPH1, DPP7, DSP, DSPP, EEF1A1, EEF2, ENPP4, F2RL1, FPR1, FUCA2, GPI, GRN, GSN, HBB, HEBP2, HEXB, HPSE, HSP90AA1, ILF2, IQGAP2, JUP, LAT2, LGALS9, LTA4H, LYN, MAGT1, MAN2B1, MANBA, NBEAL2, NPC2, OLFM4, PDPK1, PIGR, PIK3CG…
GO:0002283	neutrophil activation involved in immune response	GO_BiologicalProcess-EBI-UniProt-GOA-ACAP-ARAP_30.03.2021_00h00	2.77395e-10	5.38146e-07	8.05949e-12	1.45071e-10	[5, 6, 7]	Group16	18.3771	77	[ACAA1, ACLY, ADA2, ADGRG3, AGA, AGL, AIFM2, ALAD, ANXA2, AP1M1, ARG1, ASAH1, BPI, C3AR1, C5AR1, CAMP, CAPN1, CAT, CD53, CFD, CTSA, CTSB, CTSC, CXCR1, CYSTM1, DGAT1, DIAPH1, DPP7, DSP, DSPP, EEF1A1, EEF2, ENPP4, FPR1, FUCA2, GPI, GRN, GSN, HBB, HEBP2, HEXB, HPSE, HSP90AA1, ILF2, IQGAP2, JUP, LTA4H, MAGT1, MAN2B1, MANBA, NBEAL2, NPC2, OLFM4, PIGR, PIKFYVE, PSMA2, RAB44, RAC1, RAP2B, RHOF, RHOG, SC…
GO:0005764	lysosome	GO_CellularComponent-EBI-UniProt-GOA-ACAP-ARAP_30.03.2021_00h00	8.68436e-09	1.67435e-05	8.05949e-12	1.45071e-10	[5, 6, 7]	Group16	15.6452	97	[ABCB6, ACLY, ACP2, ADA2, ADRB2, AGA, ANXA2, AP1M1, AP1S3, ARG1, ASAH1, ATP6V0D1, ATRAID, BCL10, BPI, C3AR1, CAPN1, CAT, CLNK, CTBS, CTSA, CTSB, CTSC, CTSF, CTSL, CXCR4, CYB561A3, DAB2, DPP7, DRAM1, DTX3L, EEF1A1, EPDR1, FPR1, FUCA2, GALC, GBA, GNB4, GOT1, GPC1, GPR137B, GRN, HEBP2, HEXA, HEXB, HLA-DPA1, HPS4, HPSE, HSP90AA1, HYAL1, IDUA, IL1B, IL4I1, LAMTOR5, LGMN, LIPA, MAGT1, MAN2B1, MAN2B2, M…
GO:0043312	neutrophil degranulation	GO_BiologicalProcess-EBI-UniProt-GOA-ACAP-ARAP_30.03.2021_00h00	1.45609e-10	2.83063e-07	8.05949e-12	1.45071e-10	[4, 5, 6, 7, 8, 9]	Group16	18.5096	77	[ACAA1, ACLY, ADA2, ADGRG3, AGA, AGL, AIFM2, ALAD, ANXA2, AP1M1, ARG1, ASAH1, BPI, C3AR1, C5AR1, CAMP, CAPN1, CAT, CD53, CFD, CTSA, CTSB, CTSC, CXCR1, CYSTM1, DGAT1, DIAPH1, DPP7, DSP, DSPP, EEF1A1, EEF2, ENPP4, FPR1, FUCA2, GPI, GRN, GSN, HBB, HEBP2, HEXB, HPSE, HSP90AA1, ILF2, IQGAP2, JUP, LTA4H, MAGT1, MAN2B1, MANBA, NBEAL2, NPC2, OLFM4, PIGR, PIKFYVE, PSMA2, RAB44, RAC1, RAP2B, RHOF, RHOG, SC…
GO:0042582	azurophil granule	GO_CellularComponent-EBI-UniProt-GOA-ACAP-ARAP_30.03.2021_00h00	1.97655e-05	0.0367441	8.05949e-12	1.45071e-10	[4, 6, 7, 8, 9]	Group16	20.438	28	[ACLY, ADA2, AGA, ANXA2, ARG1, BPI, C3AR1, CTSA, CTSC, DPP7, FPR1, FUCA2, GRN, HEBP2, HEXA, HEXB, MAGT1, MAN2B1, MANBA, NPC2, OLFM4, PIGR, RAB44, SDCBP, TMEM30A, TOM1, VAT1, VCP]
GO:0002682	regulation of immune system process	GO_BiologicalProcess-EBI-UniProt-GOA-ACAP-ARAP_30.03.2021_00h00	1.30072e-10	2.52991e-07	7.34535e-14	1.39562e-12	[2, 3]	Group17	14.0691	167	[A2M, ABI1, ADRB2, AIF1, AKIRIN2, ANGPT1, APCS, APP, ARG1, BAIAP2, BCL10, BCL6, BCL6B, BPI, BRK1, BTLA, C1QB, C3AR1, C5AR1, CALR, CBFB, CCL20, CD2, CD209, CD22, CD274, CD276, CD28, CD300LB, CD300LD, CD300LF, CD4, CD5, CD79A, CD83, CD9, CD96, CD99, CFD, CLNK, COCH, CPN2, CRTAM, CSF1R, CSF3R, CTSC, CXCR3, CYSLTR2, DDT, DDX58, DTX3L, ECM1, ETS1, F2RL1, FCGR1A, FKBP1A, FOXP1, FPR1, GBP1, GFI1B, GPI, …
GO:0045321	leukocyte activation	GO_BiologicalProcess-EBI-UniProt-GOA-ACAP-ARAP_30.03.2021_00h00	6.81074e-19	1.33627e-15	7.34535e-14	1.39562e-12	[2, 3]	Group17	17.1923	169	[ACAA1, ACLY, ADA2, ADGRG3, AGA, AGL, AIF1, AIFM2, ALAD, ANXA2, AP1M1, APBB1IP, APP, ARG1, ASAH1, BCL10, BCL11B, BCL6, BPI, BTLA, C3AR1, C5AR1, CAMP, CAPN1, CAT, CBFB, CBL, CD2, CD209, CD22, CD274, CD276, CD28, CD300LF, CD4, CD5, CD53, CD79A, CD83, CFD, CLNK, CRTAM, CTPS1, CTSA, CTSB, CTSC, CTSL, CXCR1, CYSTM1, DCAF1, DGAT1, DIAPH1, DPP7, DSP, DSPP, EEF1A1, EEF2, ENPP4, EOMES, F2RL1, FKBP1A, FKBP…
GO:0002263	cell activation involved in immune response	GO_BiologicalProcess-EBI-UniProt-GOA-ACAP-ARAP_30.03.2021_00h00	3.89068e-14	7.62185e-11	7.34535e-14	1.39562e-12	[3]	Group17	18.3362	108	[ACAA1, ACLY, ADA2, ADGRG3, AGA, AGL, AIFM2, ALAD, ANXA2, AP1M1, APBB1IP, APP, ARG1, ASAH1, BCL6, BPI, C3AR1, C5AR1, CAMP, CAPN1, CAT, CBL, CD28, CD53, CFD, CLNK, CTSA, CTSB, CTSC, CXCR1, CYSTM1, DGAT1, DIAPH1, DPP7, DSP, DSPP, EEF1A1, EEF2, ENPP4, EOMES, F2RL1, FOXP1, FPR1, FUCA2, GPI, GRN, GSN, HBB, HEBP2, HEXB, HLX, HPSE, HSP90AA1, HSPD1, IFNG, IL12B, ILF2, IQGAP2, IRF8, ITM2A, JUP, LAT2, LCP1…
GO:0002443	leukocyte mediated immunity	GO_BiologicalProcess-EBI-UniProt-GOA-ACAP-ARAP_30.03.2021_00h00	8.47882e-15	1.66185e-11	7.34535e-14	1.39562e-12	[3]	Group17	18.1115	117	[ACAA1, ACLY, ADA2, ADGRG3, AGA, AGL, AIFM2, ALAD, ANXA2, AP1M1, APCS, ARG1, ASAH1, BCL10, BCL6, BPI, C1QB, C3AR1, C5AR1, CAMP, CAPN1, CAT, CBL, CD28, CD53, CD96, CFD, CLNK, CRTAM, CTSA, CTSB, CTSC, CXCR1, CYSTM1, DDX58, DGAT1, DIAPH1, DPP7, DSP, DSPP, EEF1A1, EEF2, ENPP4, F2RL1, FPR1, FUCA2, GPI, GRN, GSN, HBB, HEBP2, HEXB, HPSE, HSP90AA1, HSPD1, IGHM, IGKC, IGLC1, IGLL1, IGLL5, IL12B, IL1B, IL4…
GO:0002684	positive regulation of immune system process	GO_BiologicalProcess-EBI-UniProt-GOA-ACAP-ARAP_30.03.2021_00h00	6.08846e-11	1.18664e-07	7.34535e-14	1.39562e-12	[2, 3, 4]	Group17	15.9675	118	[A2M, ABI1, AIF1, AKIRIN2, APCS, APP, ARG1, BAIAP2, BCL10, BCL6, BRK1, BTLA, C1QB, C3AR1, C5AR1, CALR, CBFB, CCL20, CD2, CD209, CD22, CD274, CD276, CD28, CD4, CD5, CD79A, CD83, CD99, CFD, CLNK, COCH, CPN2, CRTAM, CSF1R, CTSC, DDX58, F2RL1, FCGR1A, FOXP1, FPR1, GBP1, GPI, HAVCR1, HCAR2, HHLA2, HLA-DPA1, HLX, HSP90AA1, HSPD1, ID2, IFNG, IGHM, IGKC, IGLC1, IGLL1, IGLL5, IL12B, IL1B, IL4I1, IRF3, IRF…
GO:0006810	transport	GO_BiologicalProcess-EBI-UniProt-GOA-ACAP-ARAP_30.03.2021_00h00	1.73778e-06	0.00328267	7.34535e-14	1.39562e-12	[3]	Group17	10.5184	420	[A2M, AACS, ABCB10, ABCB6, ABCC5, ABI1, ACAA1, ACLY, ADA2, ADGRG3, ADIPOR2, ADPRH, ADRB2, AGA, AGL, AHCTF1, AIF1, AIFM2, AKTIP, ALAD, ALDH3A2, ANGPT1, ANK1, ANKH, ANKRD1, ANO5, ANXA2, ANXA5, AP1M1, AP1S3, AP3M2, APOL3, APOO, APP, APPBP2, ARAP3, ARF4, ARFGEF1, ARG1, ARHGAP27, ARHGEF5, ARL4C, ARNTL, ARPP19, ASAH1, ATG4C, ATOX1, ATP5F1C, ATP5IF1, ATP6V0D1, BACH2, BAIAP2, BDKRB2, BIN3, BLOC1S5, BMF, …
GO:0016192	vesicle-mediated transport	GO_BiologicalProcess-EBI-UniProt-GOA-ACAP-ARAP_30.03.2021_00h00	7.71052e-11	1.50201e-07	7.34535e-14	1.39562e-12	[2, 4]	Group17	13.0334	226	[A2M, ABI1, ACAA1, ACLY, ADA2, ADGRG3, ADRB2, AGA, AGL, AIF1, AIFM2, AKTIP, ALAD, ANGPT1, ANK1, ANXA2, ANXA5, AP1M1, AP1S3, AP3M2, APP, ARAP3, ARF4, ARFGEF1, ARG1, ARHGAP27, ARL4C, ASAH1, BAIAP2, BIN3, BPI, BRK1, C3AR1, C5AR1, CALR, CAMP, CAPN1, CAT, CBL, CCL13, CD209, CD22, CD300LF, CD302, CD5, CD53, CD9, CDC42SE1, CDH13, CFD, CLEC4M, CLNK, COG2, CORO1C, CPLX1, CTSA, CTSB, CTSC, CTSL, CTTN, CXCR…
GO:0140352	export from cell	GO_BiologicalProcess-EBI-UniProt-GOA-ACAP-ARAP_30.03.2021_00h00	1.786e-08	3.44161e-05	7.34535e-14	1.39562e-12	[2, 4]	Group17	13.4783	155	[A2M, AACS, ABCC5, ACAA1, ACLY, ADA2, ADGRG3, AGA, AGL, AIFM2, ALAD, ANK1, ANKRD1, ANXA2, ANXA5, AP1M1, APP, ARFGEF1, ARG1, ARNTL, ASAH1, BPI, C3AR1, C5AR1, CAMP, CAPN1, CAT, CBL, CD53, CD9, CFD, CLNK, CPLX1, CPT1A, CRY1, CTSA, CTSB, CTSC, CXCR1, CYSTM1, DGAT1, DIAPH1, DPP7, DPYSL2, DSP, DSPP, ECM1, EEF1A1, EEF2, ENDOD1, ENPP4, EXOC3L2, F13A1, F2RL1, FKBP1B, FN1, FPR1, FUCA2, GPI, GRN, GSN, HABP4…
GO:0002274	myeloid leukocyte activation	GO_BiologicalProcess-EBI-UniProt-GOA-ACAP-ARAP_30.03.2021_00h00	1.08004e-15	2.11795e-12	7.34535e-14	1.39562e-12	[3, 4]	Group17	19.5572	106	[ACAA1, ACLY, ADA2, ADGRG3, AGA, AGL, AIF1, AIFM2, ALAD, ANXA2, AP1M1, APP, ARG1, ASAH1, BPI, C3AR1, C5AR1, CAMP, CAPN1, CAT, CBL, CD2, CD300LF, CD53, CFD, CLNK, CTSA, CTSB, CTSC, CXCR1, CYSTM1, DGAT1, DIAPH1, DPP7, DSP, DSPP, EEF1A1, EEF2, ENPP4, F2RL1, FOXP1, FPR1, FUCA2, GPI, GPR137B, GRN, GSN, HAVCR1, HBB, HEBP2, HEXB, HPSE, HSP90AA1, HSPD1, IFNG, ILF2, IQGAP2, JUP, LAT2, LGALS9, LTA4H, LYN, …
GO:0002366	leukocyte activation involved in immune response	GO_BiologicalProcess-EBI-UniProt-GOA-ACAP-ARAP_30.03.2021_00h00	5.49971e-14	1.07684e-10	7.34535e-14	1.39562e-12	[3, 4]	Group17	18.3219	107	[ACAA1, ACLY, ADA2, ADGRG3, AGA, AGL, AIFM2, ALAD, ANXA2, AP1M1, APBB1IP, ARG1, ASAH1, BCL6, BPI, C3AR1, C5AR1, CAMP, CAPN1, CAT, CBL, CD28, CD53, CFD, CLNK, CTSA, CTSB, CTSC, CXCR1, CYSTM1, DGAT1, DIAPH1, DPP7, DSP, DSPP, EEF1A1, EEF2, ENPP4, EOMES, F2RL1, FOXP1, FPR1, FUCA2, GPI, GRN, GSN, HBB, HEBP2, HEXB, HLX, HPSE, HSP90AA1, HSPD1, IFNG, IL12B, ILF2, IQGAP2, IRF8, ITM2A, JUP, LAT2, LCP1, LGA…
GO:0046649	lymphocyte activation	GO_BiologicalProcess-EBI-UniProt-GOA-ACAP-ARAP_30.03.2021_00h00	2.15937e-08	4.15463e-05	7.34535e-14	1.39562e-12	[3, 4]	Group17	16.129	85	[ADGRG3, AIF1, APBB1IP, ARG1, BCL10, BCL11B, BCL6, BTLA, CBFB, CD2, CD209, CD22, CD274, CD276, CD28, CD4, CD5, CD79A, CD83, CLNK, CRTAM, CTPS1, CTSL, DCAF1, EOMES, F2RL1, FKBP1A, FKBP1B, FOXP1, GBA, GSN, HHLA2, HLA-DPA1, HLX, HSPD1, ID2, IFNG, IGHM, IGKC, IGLC1, IGLL1, IGLL5, IL12B, IL1B, IL4I1, IRF8, ITGA4, ITM2A, LAT2, LCP1, LGALS9, LYN, MMP14, NLRC3, PDPK1, PIK3CG, PIK3R1, PLCL2, POU2AF1, PRF1…
GO:0050776	regulation of immune response	GO_BiologicalProcess-EBI-UniProt-GOA-ACAP-ARAP_30.03.2021_00h00	2.30796e-08	4.4382e-05	7.34535e-14	1.39562e-12	[3, 4]	Group17	14.7606	111	[A2M, ABI1, ADRB2, AKIRIN2, APCS, ARG1, BAIAP2, BCL10, BCL6, BRK1, BTLA, C1QB, C3AR1, C5AR1, CBFB, CD209, CD22, CD274, CD276, CD28, CD300LB, CD300LD, CD300LF, CD4, CD79A, CD96, CD99, CFD, CLNK, COCH, CPN2, CRTAM, CYSLTR2, ECM1, F2RL1, FCGR1A, FKBP1A, FOXP1, FPR1, GBP1, GRN, HHLA2, HLA-DPA1, HLX, HSP90AA1, HSPD1, IFNG, IGHM, IGKC, IGLC1, IGLL1, IGLL5, IL12B, IL1B, IL4I1, IRF3, IRF7, ITGA4, JUN, LA…
GO:0050865	regulation of cell activation	GO_BiologicalProcess-EBI-UniProt-GOA-ACAP-ARAP_30.03.2021_00h00	2.88148e-07	0.000548634	7.34535e-14	1.39562e-12	[3, 4]	Group17	16.3551	70	[AIF1, ALOX12, ARG1, BCL10, BCL6, BPI, BTLA, CBFB, CD2, CD209, CD22, CD274, CD276, CD28, CD300LF, CD4, CD5, CD83, CD9, CLNK, CRTAM, CTSC, F2RL1, GPR137B, GRN, HAVCR1, HHLA2, HLA-DPA1, HLX, HSPD1, ID2, IFNG, IGHM, IGKC, IGLC1, IGLL1, IGLL5, IL12B, IL1B, IL4I1, LGALS9, LYN, MMP14, NECTIN2, NR1D1, PDPK1, PIK3R1, PLEK, PLSCR1, RAC1, RARA, RPSA, RUNX3, SELP, SIRPB1, SLAMF8, SLC15A4, SLC46A2, SOCS1, SO…
GO:0002444	myeloid leukocyte mediated immunity	GO_BiologicalProcess-EBI-UniProt-GOA-ACAP-ARAP_30.03.2021_00h00	3.11138e-12	6.08275e-09	7.34535e-14	1.39562e-12	[4]	Group17	18.7368	89	[ACAA1, ACLY, ADA2, ADGRG3, AGA, AGL, AIFM2, ALAD, ANXA2, AP1M1, ARG1, ASAH1, BPI, C3AR1, C5AR1, CAMP, CAPN1, CAT, CBL, CD53, CFD, CLNK, CTSA, CTSB, CTSC, CXCR1, CYSTM1, DDX58, DGAT1, DIAPH1, DPP7, DSP, DSPP, EEF1A1, EEF2, ENPP4, F2RL1, FPR1, FUCA2, GPI, GRN, GSN, HBB, HEBP2, HEXB, HPSE, HSP90AA1, ILF2, IQGAP2, JUP, LAT2, LGALS9, LTA4H, LYN, MAGT1, MAN2B1, MANBA, NBEAL2, NPC2, OLFM4, PDPK1, PIGR,…
GO:0002694	regulation of leukocyte activation	GO_BiologicalProcess-EBI-UniProt-GOA-ACAP-ARAP_30.03.2021_00h00	2.32146e-07	0.000442934	7.34535e-14	1.39562e-12	[3, 4, 5]	Group17	16.7939	66	[AIF1, ARG1, BCL10, BCL6, BPI, BTLA, CBFB, CD2, CD209, CD22, CD274, CD276, CD28, CD300LF, CD4, CD5, CD83, CLNK, CRTAM, CTSC, F2RL1, GPR137B, GRN, HAVCR1, HHLA2, HLA-DPA1, HLX, HSPD1, ID2, IFNG, IGHM, IGKC, IGLC1, IGLL1, IGLL5, IL12B, IL1B, IL4I1, LGALS9, LYN, MMP14, NECTIN2, NR1D1, PDPK1, PIK3R1, PLSCR1, RAC1, RARA, RPSA, RUNX3, SIRPB1, SLAMF8, SLC15A4, SLC46A2, SOCS1, SOX4, SRC, STX4, SYK, TBX21…
GO:0031982	vesicle	GO_CellularComponent-EBI-UniProt-GOA-ACAP-ARAP_30.03.2021_00h00	3.06223e-10	5.93767e-07	7.34535e-14	1.39562e-12	[4]	Group17	11.5631	361	[A2M, A3GALT2, ABCB6, ABCC5, ABHD14B, ABI1, ACAA1, ACLY, ACP2, ACTA1, ACTA2, ADA2, ADGRG3, ADPRH, ADRB2, AGA, AGL, AHCTF1, AIFM2, ALAD, ALDH2, ALOX12, ANGPT1, ANO5, ANP32E, ANXA13, ANXA2, ANXA5, AP1M1, AP1S3, AP3M2, APCS, APP, APPBP2, ARF4, ARG1, ASAH1, ATP6V0D1, BACE2, BAIAP2, BCAM, BDH2, BDKRB2, BIRC6, BLOC1S5, BLVRB, BMF, BPI, BRCA2, BRK1, BTG2, C3AR1, C5AR1, CALR, CALU, CAMK2D, CAMP, CAPN1, C…
GO:0032940	secretion by cell	GO_BiologicalProcess-EBI-UniProt-GOA-ACAP-ARAP_30.03.2021_00h00	5.67104e-09	1.09564e-05	7.34535e-14	1.39562e-12	[3, 5]	Group17	13.7343	153	[A2M, AACS, ACAA1, ACLY, ADA2, ADGRG3, AGA, AGL, AIFM2, ALAD, ANK1, ANKRD1, ANXA2, ANXA5, AP1M1, APP, ARFGEF1, ARG1, ARNTL, ASAH1, BPI, C3AR1, C5AR1, CAMP, CAPN1, CAT, CBL, CD53, CD9, CFD, CLNK, CPLX1, CPT1A, CRY1, CTSA, CTSB, CTSC, CXCR1, CYSTM1, DGAT1, DIAPH1, DPP7, DPYSL2, DSP, DSPP, ECM1, EEF1A1, EEF2, ENDOD1, ENPP4, EXOC3L2, F13A1, F2RL1, FKBP1B, FN1, FPR1, FUCA2, GPI, GRN, GSN, HABP4, HBB, …
GO:0046903	secretion	GO_BiologicalProcess-EBI-UniProt-GOA-ACAP-ARAP_30.03.2021_00h00	1.73439e-07	0.000331441	7.34535e-14	1.39562e-12	[4]	Group17	12.9752	157	[A2M, AACS, ACAA1, ACLY, ADA2, ADGRG3, AGA, AGL, AIFM2, ALAD, ANK1, ANKRD1, ANXA2, ANXA5, AP1M1, APP, ARFGEF1, ARG1, ARNTL, ASAH1, BDKRB2, BPI, C3AR1, C5AR1, CAMP, CAPN1, CAT, CBL, CD53, CD9, CFD, CLNK, CPLX1, CPT1A, CRY1, CTSA, CTSB, CTSC, CXCR1, CYSTM1, DGAT1, DIAPH1, DPP7, DPYSL2, DSP, DSPP, ECM1, EDNRB, EEF1A1, EEF2, ENDOD1, ENPP4, EXOC3L2, F13A1, F2RL1, FKBP1B, FN1, FPR1, FUCA2, GOT2, GPI, G…
GO:0050867	positive regulation of cell activation	GO_BiologicalProcess-EBI-UniProt-GOA-ACAP-ARAP_30.03.2021_00h00	7.58381e-09	1.46292e-05	7.34535e-14	1.39562e-12	[3, 4, 5]	Group17	20	53	[AIF1, BCL10, BCL6, BTLA, CBFB, CD2, CD209, CD274, CD276, CD28, CD4, CD5, CD83, CTSC, F2RL1, HAVCR1, HHLA2, HLA-DPA1, HLX, HSPD1, IFNG, IGHM, IGKC, IGLC1, IGLL1, IGLL5, IL12B, IL1B, IL4I1, LGALS9, LYN, MMP14, NECTIN2, PDPK1, PIK3R1, PLEK, RAC1, RARA, RPSA, RUNX3, SELP, SIRPB1, SOCS1, SOX4, SRC, STX4, SYK, TBX21, TGFB1, TLR9, TYROBP, VCAM1, VTCN1]
GO:0097708	intracellular vesicle	GO_CellularComponent-EBI-UniProt-GOA-ACAP-ARAP_30.03.2021_00h00	1.03128e-07	0.000197386	7.34535e-14	1.39562e-12	[3, 5]	Group17	11.9835	232	[A2M, ABCB6, ABCC5, ACAA1, ACLY, ADA2, ADGRG3, ADPRH, ADRB2, AGA, AGL, AIFM2, ALAD, ANP32E, ANXA13, ANXA2, AP1M1, AP1S3, AP3M2, APP, APPBP2, ARG1, ASAH1, ATP6V0D1, BACE2, BAIAP2, BDKRB2, BIRC6, BLOC1S5, BMF, BPI, BRCA2, C3AR1, C5AR1, CALR, CALU, CAMK2D, CAMP, CAPN1, CAT, CCL13, CD22, CD274, CD4, CD53, CD79A, CD9, CDKN1B, CFAP65, CFD, CORO1C, CTSA, CTSB, CTSC, CTSL, CXCR1, CXCR4, CYB561A3, CYSTM1,…
GO:0031410	cytoplasmic vesicle	GO_CellularComponent-EBI-UniProt-GOA-ACAP-ARAP_30.03.2021_00h00	9.84625e-08	0.000188556	7.34535e-14	1.39562e-12	[3, 4, 6]	Group17	12.0083	232	[A2M, ABCB6, ABCC5, ACAA1, ACLY, ADA2, ADGRG3, ADPRH, ADRB2, AGA, AGL, AIFM2, ALAD, ANP32E, ANXA13, ANXA2, AP1M1, AP1S3, AP3M2, APP, APPBP2, ARG1, ASAH1, ATP6V0D1, BACE2, BAIAP2, BDKRB2, BIRC6, BLOC1S5, BMF, BPI, BRCA2, C3AR1, C5AR1, CALR, CALU, CAMK2D, CAMP, CAPN1, CAT, CCL13, CD22, CD274, CD4, CD53, CD79A, CD9, CDKN1B, CFAP65, CFD, CORO1C, CTSA, CTSB, CTSC, CTSL, CXCR1, CXCR4, CYB561A3, CYSTM1,…
GO:0002275	myeloid cell activation involved in immune response	GO_BiologicalProcess-EBI-UniProt-GOA-ACAP-ARAP_30.03.2021_00h00	1.02977e-12	2.01526e-09	7.34535e-14	1.39562e-12	[4, 5]	Group17	19.0578	89	[ACAA1, ACLY, ADA2, ADGRG3, AGA, AGL, AIFM2, ALAD, ANXA2, AP1M1, ARG1, ASAH1, BPI, C3AR1, C5AR1, CAMP, CAPN1, CAT, CBL, CD53, CFD, CLNK, CTSA, CTSB, CTSC, CXCR1, CYSTM1, DGAT1, DIAPH1, DPP7, DSP, DSPP, EEF1A1, EEF2, ENPP4, F2RL1, FPR1, FUCA2, GPI, GRN, GSN, HBB, HEBP2, HEXB, HPSE, HSP90AA1, IFNG, ILF2, IQGAP2, JUP, LAT2, LGALS9, LTA4H, LYN, MAGT1, MAN2B1, MANBA, NBEAL2, NPC2, OLFM4, PDPK1, PIGR, …
GO:0002696	positive regulation of leukocyte activation	GO_BiologicalProcess-EBI-UniProt-GOA-ACAP-ARAP_30.03.2021_00h00	2.13054e-08	4.10129e-05	7.34535e-14	1.39562e-12	[3, 4, 5, 6]	Group17	19.7674	51	[AIF1, BCL10, BCL6, BTLA, CBFB, CD2, CD209, CD274, CD276, CD28, CD4, CD5, CD83, CTSC, F2RL1, HAVCR1, HHLA2, HLA-DPA1, HLX, HSPD1, IFNG, IGHM, IGKC, IGLC1, IGLL1, IGLL5, IL12B, IL1B, IL4I1, LGALS9, LYN, MMP14, NECTIN2, PDPK1, PIK3R1, RAC1, RARA, RPSA, RUNX3, SIRPB1, SOCS1, SOX4, SRC, STX4, SYK, TBX21, TGFB1, TLR9, TYROBP, VCAM1, VTCN1]
GO:0006887	exocytosis	GO_BiologicalProcess-EBI-UniProt-GOA-ACAP-ARAP_30.03.2021_00h00	8.28577e-11	1.61324e-07	7.34535e-14	1.39562e-12	[3, 4, 5, 6]	Group17	15.7274	120	[A2M, ACAA1, ACLY, ADA2, ADGRG3, AGA, AGL, AIFM2, ALAD, ANK1, ANXA2, ANXA5, AP1M1, APP, ARFGEF1, ARG1, ASAH1, BPI, C3AR1, C5AR1, CAMP, CAPN1, CAT, CBL, CD53, CD9, CFD, CLNK, CPLX1, CTSA, CTSB, CTSC, CXCR1, CYSTM1, DGAT1, DIAPH1, DPP7, DSP, DSPP, ECM1, EEF1A1, EEF2, ENDOD1, ENPP4, EXOC3L2, F13A1, F2RL1, FN1, FPR1, FUCA2, GPI, GRN, GSN, HABP4, HBB, HEBP2, HEXB, HPSE, HSP90AA1, IFNG, ILF2, IQGAP2, I…
GO:0036230	granulocyte activation	GO_BiologicalProcess-EBI-UniProt-GOA-ACAP-ARAP_30.03.2021_00h00	1.29944e-10	2.52871e-07	7.34535e-14	1.39562e-12	[4, 5]	Group17	18.4579	79	[ACAA1, ACLY, ADA2, ADGRG3, AGA, AGL, AIFM2, ALAD, ANXA2, AP1M1, ARG1, ASAH1, BPI, C3AR1, C5AR1, CAMP, CAPN1, CAT, CD53, CFD, CTSA, CTSB, CTSC, CXCR1, CYSTM1, DGAT1, DIAPH1, DPP7, DSP, DSPP, EEF1A1, EEF2, ENPP4, F2RL1, FPR1, FUCA2, GPI, GRN, GSN, HBB, HEBP2, HEXB, HPSE, HSP90AA1, ILF2, IQGAP2, JUP, LTA4H, MAGT1, MAN2B1, MANBA, NBEAL2, NPC2, OLFM4, PIGR, PIKFYVE, PSMA2, RAB44, RAC1, RAP2B, RHOF, R…
GO:0042110	T cell activation	GO_BiologicalProcess-EBI-UniProt-GOA-ACAP-ARAP_30.03.2021_00h00	7.32826e-06	0.0137551	7.34535e-14	1.39562e-12	[4, 5]	Group17	16.0458	56	[AIF1, APBB1IP, ARG1, BCL10, BCL11B, BCL6, BTLA, CBFB, CD2, CD209, CD274, CD276, CD28, CD4, CD5, CD83, CRTAM, CTPS1, CTSL, EOMES, F2RL1, FKBP1A, FKBP1B, FOXP1, GBA, GSN, HHLA2, HLA-DPA1, HLX, HSPD1, IFNG, IL12B, IL1B, IL4I1, LCP1, LGALS9, LYN, NLRC3, PDPK1, PIK3CG, PIK3R1, PTPRK, RAC1, RARA, RSAD2, RUNX3, SIRPB1, SLC46A2, SOCS1, SOX4, SRC, SYK, TBX21, TGFB1, VCAM1, VTCN1]
GO:0002446	neutrophil mediated immunity	GO_BiologicalProcess-EBI-UniProt-GOA-ACAP-ARAP_30.03.2021_00h00	2.7726e-10	5.38162e-07	7.34535e-14	1.39562e-12	[5]	Group17	18.1818	78	[ACAA1, ACLY, ADA2, ADGRG3, AGA, AGL, AIFM2, ALAD, ANXA2, AP1M1, ARG1, ASAH1, BPI, C3AR1, C5AR1, CAMP, CAPN1, CAT, CD53, CFD, CTSA, CTSB, CTSC, CXCR1, CYSTM1, DGAT1, DIAPH1, DPP7, DSP, DSPP, EEF1A1, EEF2, ENPP4, F2RL1, FPR1, FUCA2, GPI, GRN, GSN, HBB, HEBP2, HEXB, HPSE, HSP90AA1, ILF2, IQGAP2, JUP, LTA4H, MAGT1, MAN2B1, MANBA, NBEAL2, NPC2, OLFM4, PIGR, PIKFYVE, PSMA2, RAB44, RAC1, RAP2B, RHOF, R…
GO:0051249	regulation of lymphocyte activation	GO_BiologicalProcess-EBI-UniProt-GOA-ACAP-ARAP_30.03.2021_00h00	7.32001e-06	0.013747	7.34535e-14	1.39562e-12	[4, 5, 6]	Group17	16.2162	54	[AIF1, ARG1, BCL10, BCL6, BTLA, CBFB, CD2, CD209, CD22, CD274, CD276, CD28, CD4, CD5, CD83, CLNK, CRTAM, HHLA2, HLA-DPA1, HLX, HSPD1, ID2, IFNG, IGHM, IGKC, IGLC1, IGLL1, IGLL5, IL12B, IL1B, IL4I1, LGALS9, LYN, MMP14, PDPK1, PIK3R1, RAC1, RARA, RUNX3, SIRPB1, SLAMF8, SLC15A4, SLC46A2, SOCS1, SOX4, SRC, SYK, TBX21, TGFB1, TLR9, TYRO3, TYROBP, VCAM1, VTCN1]
GO:0099503	secretory vesicle	GO_CellularComponent-EBI-UniProt-GOA-ACAP-ARAP_30.03.2021_00h00	1.58613e-07	0.000303267	7.34535e-14	1.39562e-12	[4, 5, 7]	Group17	14.1104	115	[A2M, ACAA1, ACLY, ADA2, ADGRG3, AGA, AGL, AIFM2, ALAD, ANXA2, AP1M1, APP, ARG1, ASAH1, ATP6V0D1, BACE2, BAIAP2, BMF, BPI, BRCA2, C3AR1, C5AR1, CALR, CAMP, CAPN1, CAT, CD53, CD9, CFAP65, CFD, CTSA, CTSB, CTSC, CTSL, CXCR1, CYSTM1, DGAT1, DIAPH1, DMXL2, DPP7, DSP, DSPP, ECM1, EEF1A1, EEF2, ENPP4, F13A1, FN1, FPR1, FUCA2, GPI, GRN, GSN, HBB, HEBP2, HEXA, HEXB, HPS4, HPSE, HSP90AA1, HSPD1, IL4I1, IL…
GO:0030141	secretory granule	GO_CellularComponent-EBI-UniProt-GOA-ACAP-ARAP_30.03.2021_00h00	7.21986e-09	1.39416e-05	7.34535e-14	1.39562e-12	[3, 5, 6, 8]	Group17	15.3734	105	[A2M, ACAA1, ACLY, ADA2, ADGRG3, AGA, AGL, AIFM2, ALAD, ANXA2, AP1M1, APP, ARG1, ASAH1, BACE2, BAIAP2, BMF, BPI, BRCA2, C3AR1, C5AR1, CALR, CAMP, CAPN1, CAT, CD53, CD9, CFAP65, CFD, CTSA, CTSB, CTSC, CTSL, CXCR1, CYSTM1, DGAT1, DIAPH1, DMXL2, DPP7, DSP, DSPP, ECM1, EEF1A1, EEF2, ENPP4, F13A1, FN1, FPR1, FUCA2, GPI, GRN, GSN, HBB, HEBP2, HEXA, HEXB, HPS4, HPSE, HSP90AA1, HSPD1, IL4I1, ILF2, IQGAP2…
GO:0042119	neutrophil activation	GO_BiologicalProcess-EBI-UniProt-GOA-ACAP-ARAP_30.03.2021_00h00	1.94823e-10	3.7854e-07	7.34535e-14	1.39562e-12	[5, 6]	Group17	18.3962	78	[ACAA1, ACLY, ADA2, ADGRG3, AGA, AGL, AIFM2, ALAD, ANXA2, AP1M1, ARG1, ASAH1, BPI, C3AR1, C5AR1, CAMP, CAPN1, CAT, CD53, CFD, CTSA, CTSB, CTSC, CXCR1, CYSTM1, DGAT1, DIAPH1, DPP7, DSP, DSPP, EEF1A1, EEF2, ENPP4, F2RL1, FPR1, FUCA2, GPI, GRN, GSN, HBB, HEBP2, HEXB, HPSE, HSP90AA1, ILF2, IQGAP2, JUP, LTA4H, MAGT1, MAN2B1, MANBA, NBEAL2, NPC2, OLFM4, PIGR, PIKFYVE, PSMA2, RAB44, RAC1, RAP2B, RHOF, R…
GO:0043299	leukocyte degranulation	GO_BiologicalProcess-EBI-UniProt-GOA-ACAP-ARAP_30.03.2021_00h00	1.7828e-12	3.48715e-09	7.34535e-14	1.39562e-12	[3, 4, 5, 6, 7, 8]	Group17	19.163	87	[ACAA1, ACLY, ADA2, ADGRG3, AGA, AGL, AIFM2, ALAD, ANXA2, AP1M1, ARG1, ASAH1, BPI, C3AR1, C5AR1, CAMP, CAPN1, CAT, CBL, CD53, CFD, CLNK, CTSA, CTSB, CTSC, CXCR1, CYSTM1, DGAT1, DIAPH1, DPP7, DSP, DSPP, EEF1A1, EEF2, ENPP4, F2RL1, FPR1, FUCA2, GPI, GRN, GSN, HBB, HEBP2, HEXB, HPSE, HSP90AA1, ILF2, IQGAP2, JUP, LAT2, LGALS9, LTA4H, LYN, MAGT1, MAN2B1, MANBA, NBEAL2, NPC2, OLFM4, PDPK1, PIGR, PIK3CG…
GO:0045055	regulated exocytosis	GO_BiologicalProcess-EBI-UniProt-GOA-ACAP-ARAP_30.03.2021_00h00	2.22775e-10	4.3263e-07	7.34535e-14	1.39562e-12	[4, 5, 6, 7]	Group17	16.0954	108	[A2M, ACAA1, ACLY, ADA2, ADGRG3, AGA, AGL, AIFM2, ALAD, ANXA2, ANXA5, AP1M1, APP, ARG1, ASAH1, BPI, C3AR1, C5AR1, CAMP, CAPN1, CAT, CBL, CD53, CD9, CFD, CLNK, CPLX1, CTSA, CTSB, CTSC, CXCR1, CYSTM1, DGAT1, DIAPH1, DPP7, DSP, DSPP, ECM1, EEF1A1, EEF2, ENDOD1, ENPP4, F13A1, F2RL1, FN1, FPR1, FUCA2, GPI, GRN, GSN, HABP4, HBB, HEBP2, HEXB, HPSE, HSP90AA1, ILF2, IQGAP2, ITGA2B, JUP, LAT2, LGALS9, LTA4…
GO:0002283	neutrophil activation involved in immune response	GO_BiologicalProcess-EBI-UniProt-GOA-ACAP-ARAP_30.03.2021_00h00	2.77395e-10	5.38146e-07	7.34535e-14	1.39562e-12	[5, 6, 7]	Group17	18.3771	77	[ACAA1, ACLY, ADA2, ADGRG3, AGA, AGL, AIFM2, ALAD, ANXA2, AP1M1, ARG1, ASAH1, BPI, C3AR1, C5AR1, CAMP, CAPN1, CAT, CD53, CFD, CTSA, CTSB, CTSC, CXCR1, CYSTM1, DGAT1, DIAPH1, DPP7, DSP, DSPP, EEF1A1, EEF2, ENPP4, FPR1, FUCA2, GPI, GRN, GSN, HBB, HEBP2, HEXB, HPSE, HSP90AA1, ILF2, IQGAP2, JUP, LTA4H, MAGT1, MAN2B1, MANBA, NBEAL2, NPC2, OLFM4, PIGR, PIKFYVE, PSMA2, RAB44, RAC1, RAP2B, RHOF, RHOG, SC…
GO:0043312	neutrophil degranulation	GO_BiologicalProcess-EBI-UniProt-GOA-ACAP-ARAP_30.03.2021_00h00	1.45609e-10	2.83063e-07	7.34535e-14	1.39562e-12	[4, 5, 6, 7, 8, 9]	Group17	18.5096	77	[ACAA1, ACLY, ADA2, ADGRG3, AGA, AGL, AIFM2, ALAD, ANXA2, AP1M1, ARG1, ASAH1, BPI, C3AR1, C5AR1, CAMP, CAPN1, CAT, CD53, CFD, CTSA, CTSB, CTSC, CXCR1, CYSTM1, DGAT1, DIAPH1, DPP7, DSP, DSPP, EEF1A1, EEF2, ENPP4, FPR1, FUCA2, GPI, GRN, GSN, HBB, HEBP2, HEXB, HPSE, HSP90AA1, ILF2, IQGAP2, JUP, LTA4H, MAGT1, MAN2B1, MANBA, NBEAL2, NPC2, OLFM4, PIGR, PIKFYVE, PSMA2, RAB44, RAC1, RAP2B, RHOF, RHOG, SC…
GO:0042582	azurophil granule	GO_CellularComponent-EBI-UniProt-GOA-ACAP-ARAP_30.03.2021_00h00	1.97655e-05	0.0367441	7.34535e-14	1.39562e-12	[4, 6, 7, 8, 9]	Group17	20.438	28	[ACLY, ADA2, AGA, ANXA2, ARG1, BPI, C3AR1, CTSA, CTSC, DPP7, FPR1, FUCA2, GRN, HEBP2, HEXA, HEXB, MAGT1, MAN2B1, MANBA, NPC2, OLFM4, PIGR, RAB44, SDCBP, TMEM30A, TOM1, VAT1, VCP]
GO:0002682	regulation of immune system process	GO_BiologicalProcess-EBI-UniProt-GOA-ACAP-ARAP_30.03.2021_00h00	1.30072e-10	2.52991e-07	1.01586e-11	1.72696e-10	[2, 3]	Group18	14.0691	167	[A2M, ABI1, ADRB2, AIF1, AKIRIN2, ANGPT1, APCS, APP, ARG1, BAIAP2, BCL10, BCL6, BCL6B, BPI, BRK1, BTLA, C1QB, C3AR1, C5AR1, CALR, CBFB, CCL20, CD2, CD209, CD22, CD274, CD276, CD28, CD300LB, CD300LD, CD300LF, CD4, CD5, CD79A, CD83, CD9, CD96, CD99, CFD, CLNK, COCH, CPN2, CRTAM, CSF1R, CSF3R, CTSC, CXCR3, CYSLTR2, DDT, DDX58, DTX3L, ECM1, ETS1, F2RL1, FCGR1A, FKBP1A, FOXP1, FPR1, GBP1, GFI1B, GPI, …
GO:0045321	leukocyte activation	GO_BiologicalProcess-EBI-UniProt-GOA-ACAP-ARAP_30.03.2021_00h00	6.81074e-19	1.33627e-15	1.01586e-11	1.72696e-10	[2, 3]	Group18	17.1923	169	[ACAA1, ACLY, ADA2, ADGRG3, AGA, AGL, AIF1, AIFM2, ALAD, ANXA2, AP1M1, APBB1IP, APP, ARG1, ASAH1, BCL10, BCL11B, BCL6, BPI, BTLA, C3AR1, C5AR1, CAMP, CAPN1, CAT, CBFB, CBL, CD2, CD209, CD22, CD274, CD276, CD28, CD300LF, CD4, CD5, CD53, CD79A, CD83, CFD, CLNK, CRTAM, CTPS1, CTSA, CTSB, CTSC, CTSL, CXCR1, CYSTM1, DCAF1, DGAT1, DIAPH1, DPP7, DSP, DSPP, EEF1A1, EEF2, ENPP4, EOMES, F2RL1, FKBP1A, FKBP…
GO:0002684	positive regulation of immune system process	GO_BiologicalProcess-EBI-UniProt-GOA-ACAP-ARAP_30.03.2021_00h00	6.08846e-11	1.18664e-07	1.01586e-11	1.72696e-10	[2, 3, 4]	Group18	15.9675	118	[A2M, ABI1, AIF1, AKIRIN2, APCS, APP, ARG1, BAIAP2, BCL10, BCL6, BRK1, BTLA, C1QB, C3AR1, C5AR1, CALR, CBFB, CCL20, CD2, CD209, CD22, CD274, CD276, CD28, CD4, CD5, CD79A, CD83, CD99, CFD, CLNK, COCH, CPN2, CRTAM, CSF1R, CTSC, DDX58, F2RL1, FCGR1A, FOXP1, FPR1, GBP1, GPI, HAVCR1, HCAR2, HHLA2, HLA-DPA1, HLX, HSP90AA1, HSPD1, ID2, IFNG, IGHM, IGKC, IGLC1, IGLL1, IGLL5, IL12B, IL1B, IL4I1, IRF3, IRF…
GO:0006952	defense response	GO_BiologicalProcess-EBI-UniProt-GOA-ACAP-ARAP_30.03.2021_00h00	5.67567e-08	0.000108916	1.01586e-11	1.72696e-10	[3]	Group18	13.1363	160	[A2M, ABHD12, ADRB2, AIF1, AKIRIN2, ALOX5AP, ALPK1, APCS, APOL3, APP, ARG1, BCL10, BCL6, BCL6B, BDKRB2, BNIP3, BNIP3L, BPI, C1QB, C3AR1, C5AR1, CAMK2D, CAMP, CCL13, CCL20, CD209, CD28, CD300LB, CD4, CD83, CD96, CFD, CHIA, CLEC4M, CLNK, COCH, CRTAM, CSF1R, CSF3R, CTSC, CXCL11, CXCR3, CXCR4, CYSLTR2, DAB2IP, DAGLA, DDT, DDX58, DTX3L, ECM1, EDNRB, ETS1, F2RL1, FCGR1A, FN1, FOXP1, FPR1, GBA, GBP1, GP…
GO:0007165	signal transduction	GO_BiologicalProcess-EBI-UniProt-GOA-ACAP-ARAP_30.03.2021_00h00	2.63335e-05	0.0488486	1.01586e-11	1.72696e-10	[2, 3, 4]	Group18	10.2219	433	[A2M, ABI1, ACVRL1, ADA2, ADGRG3, ADGRG5, ADIPOR2, ADRB2, AIF1, ALPK1, ANGPT1, ANK1, ANKRD1, ANKS1B, ANXA2, ANXA5, APBB1IP, APOL3, APP, ARAP3, ARF4, ARFGEF1, ARG1, ARHGAP22, ARHGAP27, ARHGAP39, ARHGEF10, ARHGEF5, ARL4C, ARNTL, ARPP19, ATP5IF1, ATP6V0D1, AURKB, BAIAP2, BCAM, BCL10, BCL11B, BCL6, BDKRB2, BIRC6, BMF, BNIP3, BNIP3L, BOP1, BPI, BRCA2, BRD7, BRK1, BTG2, BTLA, C3AR1, C5AR1, CABIN1, CADM…
GO:0043207	response to external biotic stimulus	GO_BiologicalProcess-EBI-UniProt-GOA-ACAP-ARAP_30.03.2021_00h00	5.63871e-11	1.09955e-07	1.01586e-11	1.72696e-10	[3]	Group18	14.6435	152	[A2M, ACTA2, ADIPOR2, AIF1, AKIRIN2, ALAD, ALPK1, ANKRD1, APCS, APP, ARG1, BAIAP2, BCL10, BNIP3, BNIP3L, BPI, C1QB, C5AR1, CAMK2D, CAMP, CCL13, CCL20, CD209, CD274, CD300LB, CD4, CD96, CFD, CLEC4M, CLNK, CMPK2, COCH, CRTAM, CSF1R, CXCL11, CXCR4, DAB2IP, DDX58, DTX3L, EDNRB, F2RL1, FCGR1A, FKBP5, FOXP1, FUCA2, GBP1, GRN, GSN, GUCY2C, HDAC2, HERC5, HLA-DPA1, HSP90AA1, HSPD1, HYAL1, IFI44, IFI44L, I…
GO:0048584	positive regulation of response to stimulus	GO_BiologicalProcess-EBI-UniProt-GOA-ACAP-ARAP_30.03.2021_00h00	2.50001e-07	0.000476502	1.01586e-11	1.72696e-10	[2, 3, 4]	Group18	12.1107	210	[A2M, ABI1, ACVRL1, ADRB2, AIF1, AKIRIN2, ALOX5AP, ALPK1, ANGPT1, ANKRD1, APCS, APOL3, APP, ARFGEF1, ARG1, ARHGEF5, ARNTL, ARPP19, BAIAP2, BCL10, BMF, BRK1, C1QB, C3AR1, C5AR1, CALR, CAT, CBFB, CBL, CCL13, CCL20, CD209, CD22, CD274, CD276, CD28, CD300LF, CD4, CD79A, CDH13, CFD, CLDN4, CLNK, COCH, CPN2, CRTAM, CSF1R, CTH, CTSC, CXCR4, DAB2, DAB2IP, DDT, DDX5, DDX58, DHX33, DTX3L, ECM1, EEF1D, ENPP…
GO:0051240	positive regulation of multicellular organismal process	GO_BiologicalProcess-EBI-UniProt-GOA-ACAP-ARAP_30.03.2021_00h00	9.56313e-06	0.0179022	1.01586e-11	1.72696e-10	[2, 3, 4]	Group18	12.4229	141	[ACVRL1, ADIPOR2, ADRB2, AIF1, AIFM2, AKIRIN2, ALOX12, ANXA2, APP, ATRAID, BAIAP2, BCL10, BCL6, BSCL2, BTG1, C3AR1, C5AR1, CAMK2D, CAMP, CBFB, CCNB1, CD2, CD274, CD276, CD28, CD4, CD83, CDH4, CHIA, CLNK, CPT2, CRTAM, CSF1R, CTTN, CXCR4, DAB2, DDT, DDX58, DHX33, ECM1, EDNRB, EHMT1, ELOVL6, ENPP4, ETS1, ETV4, F2RL1, FH, FN1, FOXP1, G0S2, GADD45G, GBA, GLIPR2, GRN, GSTO1, GUCY2C, HCAR2, HDAC2, HHLA2…
GO:0051707	response to other organism	GO_BiologicalProcess-EBI-UniProt-GOA-ACAP-ARAP_30.03.2021_00h00	5.18666e-11	1.01192e-07	1.01586e-11	1.72696e-10	[2, 4]	Group18	14.686	152	[A2M, ACTA2, ADIPOR2, AIF1, AKIRIN2, ALAD, ALPK1, ANKRD1, APCS, APP, ARG1, BAIAP2, BCL10, BNIP3, BNIP3L, BPI, C1QB, C5AR1, CAMK2D, CAMP, CCL13, CCL20, CD209, CD274, CD300LB, CD4, CD96, CFD, CLEC4M, CLNK, CMPK2, COCH, CRTAM, CSF1R, CXCL11, CXCR4, DAB2IP, DDX58, DTX3L, EDNRB, F2RL1, FCGR1A, FKBP5, FOXP1, FUCA2, GBP1, GRN, GSN, GUCY2C, HDAC2, HERC5, HLA-DPA1, HSP90AA1, HSPD1, HYAL1, IFI44, IFI44L, I…
GO:0001816	cytokine production	GO_BiologicalProcess-EBI-UniProt-GOA-ACAP-ARAP_30.03.2021_00h00	2.3679e-06	0.00446585	1.01586e-11	1.72696e-10	[2, 5]	Group18	14.6691	82	[AIF1, AIFM2, AKIRIN2, ANGPT1, APP, ARG1, BCL10, BCL6, BCL6B, BPI, C3AR1, C5AR1, CD2, CD274, CD276, CD28, CD4, CD83, CD96, CHIA, CLNK, CRTAM, CSF1R, DDT, DDX58, DHX33, F2RL1, FN1, FOXP1, GBA, GBP1, HDAC2, HERC5, HHLA2, HLA-DPA1, HPSE, HSP90AA1, HSPD1, IFIH1, IFNG, IL12B, IL1B, IRF3, IRF7, IRF8, KLF2, LAMTOR5, LCP1, LGALS9, LPL, LRRFIP1, LYN, MBL2, NLRC3, NLRC5, PIK3CG, PIK3R1, PLD3, POLR3GL, POU2…
GO:0002697	regulation of immune effector process	GO_BiologicalProcess-EBI-UniProt-GOA-ACAP-ARAP_30.03.2021_00h00	1.57682e-05	0.0293762	1.01586e-11	1.72696e-10	[3, 4]	Group18	16.242	51	[A2M, ANGPT1, ARG1, BCL10, BCL6, C1QB, C3AR1, C5AR1, CD22, CD28, CD96, CLNK, CPN2, CRTAM, DDX58, DTX3L, F2RL1, GPI, GRN, HERC5, HLX, HSP90AA1, HSPD1, IFNG, IGKC, IGLC1, IL12B, IL1B, IL4I1, LGALS9, LYN, NECTIN2, PARP9, PDPK1, PSMA7, RARA, RPSA, RSAD2, SEMA7A, SLAMF8, SLC15A4, STAT1, STX4, SYK, TBX21, TGFB1, TLR3, TLR9, TNF, TRAF3IP2, TYROBP]
GO:0002831	regulation of response to biotic stimulus	GO_BiologicalProcess-EBI-UniProt-GOA-ACAP-ARAP_30.03.2021_00h00	1.36834e-05	0.0255742	1.01586e-11	1.72696e-10	[3, 4]	Group18	16.0991	52	[A2M, AKIRIN2, ARG1, BCL10, CD209, CD274, CD96, CLNK, COCH, CRTAM, DDX58, DTX3L, F2RL1, FOXP1, GRN, HERC5, HSP90AA1, HSPD1, IFNG, IL12B, IL4I1, IRF3, IRF7, LGALS9, LYN, MUC3A, NECTIN2, NLRC3, NLRC5, PARP9, PDPK1, PLSCR1, PSMA2, PSMA7, PSMB3, PSMB5, PSME3, PSME4, RPSA, SAMHD1, SLAMF8, SLC15A4, SOCS1, SRC, STAT1, SYK, TRAF3IP2, TYRO3, TYROBP, UBE2K, USP15, USP18]
GO:0046649	lymphocyte activation	GO_BiologicalProcess-EBI-UniProt-GOA-ACAP-ARAP_30.03.2021_00h00	2.15937e-08	4.15463e-05	1.01586e-11	1.72696e-10	[3, 4]	Group18	16.129	85	[ADGRG3, AIF1, APBB1IP, ARG1, BCL10, BCL11B, BCL6, BTLA, CBFB, CD2, CD209, CD22, CD274, CD276, CD28, CD4, CD5, CD79A, CD83, CLNK, CRTAM, CTPS1, CTSL, DCAF1, EOMES, F2RL1, FKBP1A, FKBP1B, FOXP1, GBA, GSN, HHLA2, HLA-DPA1, HLX, HSPD1, ID2, IFNG, IGHM, IGKC, IGLC1, IGLL1, IGLL5, IL12B, IL1B, IL4I1, IRF8, ITGA4, ITM2A, LAT2, LCP1, LGALS9, LYN, MMP14, NLRC3, PDPK1, PIK3CG, PIK3R1, PLCL2, POU2AF1, PRF1…
GO:0050776	regulation of immune response	GO_BiologicalProcess-EBI-UniProt-GOA-ACAP-ARAP_30.03.2021_00h00	2.30796e-08	4.4382e-05	1.01586e-11	1.72696e-10	[3, 4]	Group18	14.7606	111	[A2M, ABI1, ADRB2, AKIRIN2, APCS, ARG1, BAIAP2, BCL10, BCL6, BRK1, BTLA, C1QB, C3AR1, C5AR1, CBFB, CD209, CD22, CD274, CD276, CD28, CD300LB, CD300LD, CD300LF, CD4, CD79A, CD96, CD99, CFD, CLNK, COCH, CPN2, CRTAM, CYSLTR2, ECM1, F2RL1, FCGR1A, FKBP1A, FOXP1, FPR1, GBP1, GRN, HHLA2, HLA-DPA1, HLX, HSP90AA1, HSPD1, IFNG, IGHM, IGKC, IGLC1, IGLL1, IGLL5, IL12B, IL1B, IL4I1, IRF3, IRF7, ITGA4, JUN, LA…
GO:0050865	regulation of cell activation	GO_BiologicalProcess-EBI-UniProt-GOA-ACAP-ARAP_30.03.2021_00h00	2.88148e-07	0.000548634	1.01586e-11	1.72696e-10	[3, 4]	Group18	16.3551	70	[AIF1, ALOX12, ARG1, BCL10, BCL6, BPI, BTLA, CBFB, CD2, CD209, CD22, CD274, CD276, CD28, CD300LF, CD4, CD5, CD83, CD9, CLNK, CRTAM, CTSC, F2RL1, GPR137B, GRN, HAVCR1, HHLA2, HLA-DPA1, HLX, HSPD1, ID2, IFNG, IGHM, IGKC, IGLC1, IGLL1, IGLL5, IL12B, IL1B, IL4I1, LGALS9, LYN, MMP14, NECTIN2, NR1D1, PDPK1, PIK3R1, PLEK, PLSCR1, RAC1, RARA, RPSA, RUNX3, SELP, SIRPB1, SLAMF8, SLC15A4, SLC46A2, SOCS1, SO…
GO:0002520	immune system development	GO_BiologicalProcess-EBI-UniProt-GOA-ACAP-ARAP_30.03.2021_00h00	7.71053e-06	0.0144572	1.01586e-11	1.72696e-10	[2, 4, 5]	Group18	13.2754	107	[ADGRG3, AGPAT5, ALAS1, ALAS2, ANGPT1, ANXA2, APCS, APP, ATP5IF1, BCL11B, BCL6, BRCA2, CBFB, CD2, CD274, CD28, CD4, CD79A, CD83, CRTAM, CSF1R, CSF3R, CTSL, DCAF1, EEF2, EOMES, ETS1, ETV6, F2RL1, FASN, FOXP1, GBA, GFI1B, GLRX5, GPR137B, HIPK2, HLX, HSPA9, HSPD1, ID2, IFNG, IL12B, IL1B, IL4I1, IRF7, IRF8, ITGA2B, ITGA4, ITM2A, JUN, JUNB, KDR, KLF2, LGALS9, LYN, MMP14, MYC, MYL9, NBEAL2, OSTM1, PABP…
GO:0002694	regulation of leukocyte activation	GO_BiologicalProcess-EBI-UniProt-GOA-ACAP-ARAP_30.03.2021_00h00	2.32146e-07	0.000442934	1.01586e-11	1.72696e-10	[3, 4, 5]	Group18	16.7939	66	[AIF1, ARG1, BCL10, BCL6, BPI, BTLA, CBFB, CD2, CD209, CD22, CD274, CD276, CD28, CD300LF, CD4, CD5, CD83, CLNK, CRTAM, CTSC, F2RL1, GPR137B, GRN, HAVCR1, HHLA2, HLA-DPA1, HLX, HSPD1, ID2, IFNG, IGHM, IGKC, IGLC1, IGLL1, IGLL5, IL12B, IL1B, IL4I1, LGALS9, LYN, MMP14, NECTIN2, NR1D1, PDPK1, PIK3R1, PLSCR1, RAC1, RARA, RPSA, RUNX3, SIRPB1, SLAMF8, SLC15A4, SLC46A2, SOCS1, SOX4, SRC, STX4, SYK, TBX21…
GO:0002764	immune response-regulating signaling pathway	GO_BiologicalProcess-EBI-UniProt-GOA-ACAP-ARAP_30.03.2021_00h00	1.94563e-05	0.0361887	1.01586e-11	1.72696e-10	[3, 4, 5]	Group18	15.8209	53	[ABI1, BAIAP2, BCL10, BRK1, BTLA, C3AR1, C5AR1, CBFB, CD209, CD22, CD276, CD28, CD4, CD79A, FCGR1A, FOXP1, FPR1, GBP1, HHLA2, HLA-DPA1, HSP90AA1, IGHM, IGKC, IGLC1, IGLL1, IGLL5, JUN, LAT2, LIME1, LYN, MAP3K1, MUC3A, NCKAP1, NECTIN2, PDPK1, PIGR, PIK3R1, PLCL2, PLEKHA1, PLSCR1, PSMA2, PSMA7, PSMB3, PSMB5, PSME3, PSME4, RAC1, SH2B2, SLC7A8, SRC, SYK, TYROBP, VTCN1]
GO:0007159	leukocyte cell-cell adhesion	GO_BiologicalProcess-EBI-UniProt-GOA-ACAP-ARAP_30.03.2021_00h00	6.98147e-06	0.0131182	1.01586e-11	1.72696e-10	[4]	Group18	17.4242	46	[AIF1, ARG1, BCL10, BCL6, BTLA, CBFB, CD209, CD274, CD276, CD28, CD4, CD5, CD83, CLEC4M, CRTAM, ETS1, HHLA2, HLA-DPA1, HLX, HSPD1, IFNG, IL12B, IL1B, IL4I1, ITGA4, ITGA5, LGALS9, LYN, PDPK1, PIK3R1, RAC1, RARA, RUNX3, SELP, SIRPB1, SOCS1, SOX4, SRC, ST3GAL4, STK10, SYK, TBX21, TGFB1, TNF, VCAM1, VTCN1]
GO:0009615	response to virus	GO_BiologicalProcess-EBI-UniProt-GOA-ACAP-ARAP_30.03.2021_00h00	4.77578e-06	0.00898323	1.01586e-11	1.72696e-10	[3, 5]	Group18	17.6471	45	[ACTA2, BNIP3, BNIP3L, CXCR4, DDX58, DTX3L, F2RL1, GBP1, HERC5, HSP90AA1, HYAL1, IFI44, IFI44L, IFIH1, IFIT5, IFNG, IL12B, IRF3, IRF7, LAMTOR5, LGALS8, LGALS9, MX2, NLRC5, NPC2, ODC1, PARP9, PIM2, PLSCR1, POU2AF1, PRF1, PSMA2, RSAD2, SAMHD1, SERINC5, SRC, STAT1, STMN1, TBX21, TLR3, TLR9, TNF, TRAF3IP2, TRIM25, USP15]
GO:0009617	response to bacterium	GO_BiologicalProcess-EBI-UniProt-GOA-ACAP-ARAP_30.03.2021_00h00	1.47804e-06	0.00279645	1.01586e-11	1.72696e-10	[3, 5]	Group18	15.7044	68	[ADIPOR2, AKIRIN2, ALAD, ANKRD1, ARG1, BAIAP2, BCL10, BNIP3, BPI, C5AR1, CAMP, CCL20, CD274, CD4, CD96, CFD, CMPK2, COCH, CXCL11, DAB2IP, EDNRB, F2RL1, FKBP5, FOXP1, FUCA2, GRN, GUCY2C, HDAC2, HSPD1, IFI44, IGHM, IGKC, IGLC1, IGLL1, IGLL5, IL12B, IL1B, IRF3, IRF8, JUN, KMO, LCP1, LGALS9, LPL, LYN, MBL2, MRC1, NLRC5, NR1D1, NR4A1, PCK2, PIKFYVE, PPARD, RARA, RGS1, RPSA, SCARB1, SELP, SLAMF8, SLC17…
GO:0032103	positive regulation of response to external stimulus	GO_BiologicalProcess-EBI-UniProt-GOA-ACAP-ARAP_30.03.2021_00h00	2.99912e-08	5.7643e-05	1.01586e-11	1.72696e-10	[3, 4, 5]	Group18	17.5393	67	[AIF1, AKIRIN2, ALOX5AP, APP, ARG1, BCL10, C3AR1, C5AR1, CALR, CD209, CD28, CDH13, CLNK, COCH, CRTAM, CSF1R, CTSC, CXCR4, DDT, ETS1, F2RL1, FKBP1B, GPR4, GRN, HSP90AA1, HSPD1, IFNG, IL12B, IL1B, IRF3, IRF7, ITGA2, KDR, LCP1, LGALS9, LGMN, LPL, LYN, MUC3A, NECTIN2, NLRC5, NRP1, PARP9, PDPK1, PIK3CG, PLSCR1, PSMA2, PSMA7, PSMB3, PSMB5, PSME3, PSME4, RAC1, RPSA, SLC15A4, SRC, STX4, SWAP70, SYK, TGFB…
GO:0034097	response to cytokine	GO_BiologicalProcess-EBI-UniProt-GOA-ACAP-ARAP_30.03.2021_00h00	6.04e-08	0.000115847	1.01586e-11	1.72696e-10	[4]	Group18	13.8859	129	[ADAM23, ADIPOR2, AIF1, ALAD, ANGPT1, ANKRD1, ANXA2, APP, ARG1, ASAH1, BCL6, CAMK2D, CAMP, CBFB, CBL, CCL13, CCL20, CD274, CD300LF, CD4, CDKN1B, CEBPD, CSF1R, CSF3R, CTH, CXCL11, CXCR1, CXCR3, CXCR4, DAB2IP, DDX58, ECM1, ETS1, F13A1, F2RL1, FASN, FCGR1A, FN1, FPR1, GBA, GBP1, GFRA4, GPD1, GSN, GSTA2, GSTO1, GUCY2C, HLA-DPA1, HNMT, HSP90AA1, HSPA5, HSPA9, HSPD1, HYAL1, IFIH1, IFIT5, IFNG, IL12B, I…
GO:0035556	intracellular signal transduction	GO_BiologicalProcess-EBI-UniProt-GOA-ACAP-ARAP_30.03.2021_00h00	2.54216e-05	0.0471825	1.01586e-11	1.72696e-10	[3, 4, 5]	Group18	11.096	245	[A2M, ADGRG3, ADRB2, AIF1, ALPK1, ANGPT1, ANKRD1, ANKS1B, APOL3, APP, ARAP3, ARFGEF1, ARHGAP22, ARHGAP39, ARHGEF10, ARHGEF5, ARNTL, ARPP19, AURKB, BCL10, BCL11B, BCL6, BDKRB2, BMF, BNIP3, BOP1, BRCA2, BRD7, BRK1, BTG2, C5AR1, CADM4, CALR, CAMK2D, CASQ2, CAT, CBL, CCL13, CCL20, CCNB1, CD209, CD22, CD28, CD4, CDC42SE1, CDH13, CDKN1B, CGNL1, CIDEB, CLEC4M, CLIC2, CLNK, CNOT1, CSF1R, CTH, CXCR1, CXCR…
GO:0045785	positive regulation of cell adhesion	GO_BiologicalProcess-EBI-UniProt-GOA-ACAP-ARAP_30.03.2021_00h00	1.14893e-06	0.00217722	1.01586e-11	1.72696e-10	[3, 4, 5]	Group18	16.8639	57	[AIF1, ANGPT1, APBB1IP, BCL10, BCL6, BTLA, CALR, CBFB, CD209, CD274, CD276, CD28, CD4, CD5, CD83, CDH13, DNM2, ETS1, FN1, HHLA2, HLA-DPA1, HLX, HSD17B12, HSPD1, HYAL1, IFNG, IL12B, IL1B, IL4I1, ITGA2, ITGA4, ITGA5, JUP, KDR, LGALS9, LYN, NRP1, OLFM4, PDPK1, PIK3R1, RAC1, RARA, RIN2, RUNX3, SELP, SIRPB1, SOCS1, SOX4, SRC, ST3GAL4, STX4, SYK, TGFB1, TGM2, TNF, VCAM1, VTCN1]
GO:0050778	positive regulation of immune response	GO_BiologicalProcess-EBI-UniProt-GOA-ACAP-ARAP_30.03.2021_00h00	7.14386e-08	0.000136948	1.01586e-11	1.72696e-10	[3, 4, 5]	Group18	15.8607	82	[A2M, ABI1, AKIRIN2, APCS, BAIAP2, BCL10, BRK1, C1QB, C3AR1, C5AR1, CBFB, CD209, CD22, CD274, CD276, CD28, CD4, CD79A, CFD, CLNK, COCH, CPN2, CRTAM, F2RL1, FCGR1A, FOXP1, FPR1, GBP1, HHLA2, HLA-DPA1, HLX, HSP90AA1, HSPD1, IFNG, IGHM, IGKC, IGLC1, IGLL1, IGLL5, IL12B, IL1B, IRF3, IRF7, LAT2, LGALS9, LIME1, LYN, MBL2, MFAP4, MUC3A, NCKAP1, NECTIN2, NLRC5, PARP9, PDPK1, PIK3R1, PIKFYVE, PLCL2, PLEKH…
GO:0050867	positive regulation of cell activation	GO_BiologicalProcess-EBI-UniProt-GOA-ACAP-ARAP_30.03.2021_00h00	7.58381e-09	1.46292e-05	1.01586e-11	1.72696e-10	[3, 4, 5]	Group18	20	53	[AIF1, BCL10, BCL6, BTLA, CBFB, CD2, CD209, CD274, CD276, CD28, CD4, CD5, CD83, CTSC, F2RL1, HAVCR1, HHLA2, HLA-DPA1, HLX, HSPD1, IFNG, IGHM, IGKC, IGLC1, IGLL1, IGLL5, IL12B, IL1B, IL4I1, LGALS9, LYN, MMP14, NECTIN2, PDPK1, PIK3R1, PLEK, RAC1, RARA, RPSA, RUNX3, SELP, SIRPB1, SOCS1, SOX4, SRC, STX4, SYK, TBX21, TGFB1, TLR9, TYROBP, VCAM1, VTCN1]
GO:0098542	defense response to other organism	GO_BiologicalProcess-EBI-UniProt-GOA-ACAP-ARAP_30.03.2021_00h00	1.9038e-08	3.66672e-05	1.01586e-11	1.72696e-10	[3, 4, 5]	Group18	14.7368	112	[A2M, AIF1, AKIRIN2, ALPK1, APCS, APP, ARG1, BCL10, BNIP3, BNIP3L, BPI, C1QB, C5AR1, CAMK2D, CAMP, CCL13, CCL20, CD209, CD300LB, CD4, CD96, CFD, CLEC4M, CLNK, COCH, CRTAM, CSF1R, DAB2IP, DDX58, DTX3L, F2RL1, FCGR1A, FOXP1, GBP1, GRN, GSN, GUCY2C, HERC5, HLA-DPA1, HSP90AA1, IFI44L, IFIH1, IFIT5, IFNG, IGHM, IGKC, IGLC1, IGLL1, IGLL5, IL12B, IRF3, IRF7, IRF8, KYNU, LGALS8, LGALS9, LYN, MAP4K2, MBL2…
GO:0001817	regulation of cytokine production	GO_BiologicalProcess-EBI-UniProt-GOA-ACAP-ARAP_30.03.2021_00h00	1.49667e-06	0.00283019	1.01586e-11	1.72696e-10	[3, 4, 5, 6]	Group18	14.8014	82	[AIF1, AIFM2, AKIRIN2, ANGPT1, APP, ARG1, BCL10, BCL6, BCL6B, BPI, C3AR1, C5AR1, CD2, CD274, CD276, CD28, CD4, CD83, CD96, CHIA, CLNK, CRTAM, CSF1R, DDT, DDX58, DHX33, F2RL1, FN1, FOXP1, GBA, GBP1, HDAC2, HERC5, HHLA2, HLA-DPA1, HPSE, HSP90AA1, HSPD1, IFIH1, IFNG, IL12B, IL1B, IRF3, IRF7, IRF8, KLF2, LAMTOR5, LCP1, LGALS9, LPL, LRRFIP1, LYN, MBL2, NLRC3, NLRC5, PIK3CG, PIK3R1, PLD3, POLR3GL, POU2…
GO:0002696	positive regulation of leukocyte activation	GO_BiologicalProcess-EBI-UniProt-GOA-ACAP-ARAP_30.03.2021_00h00	2.13054e-08	4.10129e-05	1.01586e-11	1.72696e-10	[3, 4, 5, 6]	Group18	19.7674	51	[AIF1, BCL10, BCL6, BTLA, CBFB, CD2, CD209, CD274, CD276, CD28, CD4, CD5, CD83, CTSC, F2RL1, HAVCR1, HHLA2, HLA-DPA1, HLX, HSPD1, IFNG, IGHM, IGKC, IGLC1, IGLL1, IGLL5, IL12B, IL1B, IL4I1, LGALS9, LYN, MMP14, NECTIN2, PDPK1, PIK3R1, RAC1, RARA, RPSA, RUNX3, SIRPB1, SOCS1, SOX4, SRC, STX4, SYK, TBX21, TGFB1, TLR9, TYROBP, VCAM1, VTCN1]
GO:0031349	positive regulation of defense response	GO_BiologicalProcess-EBI-UniProt-GOA-ACAP-ARAP_30.03.2021_00h00	2.05073e-07	0.000391484	1.01586e-11	1.72696e-10	[3, 4, 5, 6]	Group18	18.8679	50	[AKIRIN2, ALOX5AP, APP, ARG1, BCL10, CD209, CD28, CLNK, COCH, CRTAM, CTSC, DDT, ETS1, F2RL1, GPR4, GRN, HSP90AA1, HSPD1, IFNG, IL12B, IL1B, IRF3, IRF7, ITGA2, LCP1, LPL, LYN, MUC3A, NECTIN2, NLRC5, PARP9, PDPK1, PIK3CG, PLSCR1, PSMA2, PSMA7, PSMB3, PSMB5, PSME3, PSME4, RPSA, SLC15A4, SRC, SYK, TGM2, TLR3, TLR9, TNF, TYROBP, UBE2K]
GO:0032635	interleukin-6 production	GO_BiologicalProcess-EBI-UniProt-GOA-ACAP-ARAP_30.03.2021_00h00	1.26621e-06	0.00239821	1.01586e-11	1.72696e-10	[3, 6]	Group18	24.7525	25	[AIF1, AKIRIN2, APP, BCL10, BPI, DDX58, F2RL1, GBA, HSPD1, IFIH1, IFNG, IL1B, KLF2, LCP1, LGALS9, LPL, MBL2, NLRC3, POU2AF1, RPSA, SYK, TLR3, TLR9, TNF, TYROBP]
GO:0042110	T cell activation	GO_BiologicalProcess-EBI-UniProt-GOA-ACAP-ARAP_30.03.2021_00h00	7.32826e-06	0.0137551	1.01586e-11	1.72696e-10	[4, 5]	Group18	16.0458	56	[AIF1, APBB1IP, ARG1, BCL10, BCL11B, BCL6, BTLA, CBFB, CD2, CD209, CD274, CD276, CD28, CD4, CD5, CD83, CRTAM, CTPS1, CTSL, EOMES, F2RL1, FKBP1A, FKBP1B, FOXP1, GBA, GSN, HHLA2, HLA-DPA1, HLX, HSPD1, IFNG, IL12B, IL1B, IL4I1, LCP1, LGALS9, LYN, NLRC3, PDPK1, PIK3CG, PIK3R1, PTPRK, RAC1, RARA, RSAD2, RUNX3, SIRPB1, SLC46A2, SOCS1, SOX4, SRC, SYK, TBX21, TGFB1, VCAM1, VTCN1]
GO:0045087	innate immune response	GO_BiologicalProcess-EBI-UniProt-GOA-ACAP-ARAP_30.03.2021_00h00	3.87282e-09	7.48616e-06	1.01586e-11	1.72696e-10	[3, 4, 5, 6]	Group18	15.8147	99	[A2M, AIF1, AKIRIN2, ALPK1, APCS, APP, ARG1, BCL10, BPI, C1QB, CAMK2D, CAMP, CCL13, CCL20, CD209, CD300LB, CD96, CFD, CLEC4M, CLNK, COCH, CRTAM, CSF1R, DAB2IP, DDX58, DTX3L, F2RL1, FCGR1A, GBP1, GRN, GSN, GUCY2C, HERC5, HLA-DPA1, HSP90AA1, IFIH1, IFIT5, IFNG, IGHM, IGKC, IGLC1, IGLL1, IGLL5, IL12B, IRF3, IRF7, IRF8, KYNU, LGALS9, LYN, MAP4K2, MBL2, MFAP4, MRC1, MSRB1, MUC3A, MX2, NCF2, NECTIN2, N…
GO:0048534	hematopoietic or lymphoid organ development	GO_BiologicalProcess-EBI-UniProt-GOA-ACAP-ARAP_30.03.2021_00h00	7.33554e-06	0.0137615	1.01586e-11	1.72696e-10	[3, 4, 5, 6]	Group18	13.4921	102	[ADGRG3, AGPAT5, ALAS1, ALAS2, ANGPT1, ANXA2, APCS, APP, ATP5IF1, BCL11B, BCL6, BRCA2, CBFB, CD2, CD28, CD4, CD79A, CD83, CRTAM, CSF1R, CSF3R, CTSL, DCAF1, EEF2, EOMES, ETS1, ETV6, F2RL1, FASN, FOXP1, GBA, GFI1B, GLRX5, GPR137B, HIPK2, HLX, HSPA9, ID2, IFNG, IL12B, IL1B, IL4I1, IRF7, IRF8, ITGA2B, ITGA4, ITM2A, JUN, JUNB, KDR, KLF2, LGALS9, LYN, MMP14, MYC, MYL9, NBEAL2, OSTM1, PABPC4, PBX1, PIK3…
GO:0071706	tumor necrosis factor superfamily cytokine production	GO_BiologicalProcess-EBI-UniProt-GOA-ACAP-ARAP_30.03.2021_00h00	1.0982e-05	0.0205473	1.01586e-11	1.72696e-10	[3, 6]	Group18	21.6667	26	[ANGPT1, APP, BCL10, BPI, CD2, CD274, DDT, DDX58, FOXP1, HDAC2, HSPD1, IFIH1, IFNG, IL12B, LCP1, LGALS9, LPL, NLRC3, PIK3R1, RARA, RPSA, SYK, TLR3, TLR9, TRIM27, TYROBP]
GO:0001819	positive regulation of cytokine production	GO_BiologicalProcess-EBI-UniProt-GOA-ACAP-ARAP_30.03.2021_00h00	2.61312e-07	0.000497799	1.01586e-11	1.72696e-10	[3, 4, 5, 6, 7]	Group18	17.1831	61	[AIF1, AIFM2, AKIRIN2, APP, BCL10, C3AR1, C5AR1, CD2, CD274, CD276, CD28, CD4, CD83, CHIA, CLNK, CRTAM, CSF1R, DDT, DDX58, DHX33, F2RL1, FOXP1, HDAC2, HHLA2, HLA-DPA1, HPSE, HSP90AA1, HSPD1, IFIH1, IFNG, IL12B, IL1B, IRF3, IRF7, IRF8, LAMTOR5, LCP1, LGALS9, LPL, LRRFIP1, MBL2, PIK3CG, PIK3R1, POLR3GL, POU2AF1, RARA, RPSA, RSAD2, SEMA7A, SPTBN1, SRC, STAT1, SYK, TGFB1, TLR3, TLR9, TNF, TRIM16, TRI…
GO:0002768	immune response-regulating cell surface receptor signaling pathway	GO_BiologicalProcess-EBI-UniProt-GOA-ACAP-ARAP_30.03.2021_00h00	1.86093e-05	0.0346319	1.01586e-11	1.72696e-10	[4, 5, 6]	Group18	15.8683	53	[ABI1, BAIAP2, BCL10, BRK1, BTLA, C3AR1, C5AR1, CBFB, CD209, CD22, CD276, CD28, CD4, CD79A, FCGR1A, FOXP1, FPR1, GBP1, HHLA2, HLA-DPA1, HSP90AA1, IGHM, IGKC, IGLC1, IGLL1, IGLL5, JUN, LAT2, LIME1, LYN, MAP3K1, MUC3A, NCKAP1, NECTIN2, PDPK1, PIGR, PIK3R1, PLCL2, PLEKHA1, PLSCR1, PSMA2, PSMA7, PSMB3, PSMB5, PSME3, PSME4, RAC1, SH2B2, SLC7A8, SRC, SYK, TYROBP, VTCN1]
GO:0022409	positive regulation of cell-cell adhesion	GO_BiologicalProcess-EBI-UniProt-GOA-ACAP-ARAP_30.03.2021_00h00	1.35329e-06	0.00256178	1.01586e-11	1.72696e-10	[4, 5, 6]	Group18	19.3237	40	[AIF1, BCL10, BCL6, BTLA, CBFB, CD209, CD274, CD276, CD28, CD4, CD5, CD83, ETS1, HHLA2, HLA-DPA1, HLX, HSPD1, IFNG, IL12B, IL1B, IL4I1, ITGA4, LGALS9, LYN, PDPK1, PIK3R1, RAC1, RARA, RUNX3, SELP, SIRPB1, SOCS1, SOX4, SRC, ST3GAL4, SYK, TGFB1, TNF, VCAM1, VTCN1]
GO:0051249	regulation of lymphocyte activation	GO_BiologicalProcess-EBI-UniProt-GOA-ACAP-ARAP_30.03.2021_00h00	7.32001e-06	0.013747	1.01586e-11	1.72696e-10	[4, 5, 6]	Group18	16.2162	54	[AIF1, ARG1, BCL10, BCL6, BTLA, CBFB, CD2, CD209, CD22, CD274, CD276, CD28, CD4, CD5, CD83, CLNK, CRTAM, HHLA2, HLA-DPA1, HLX, HSPD1, ID2, IFNG, IGHM, IGKC, IGLC1, IGLL1, IGLL5, IL12B, IL1B, IL4I1, LGALS9, LYN, MMP14, PDPK1, PIK3R1, RAC1, RARA, RUNX3, SIRPB1, SLAMF8, SLC15A4, SLC46A2, SOCS1, SOX4, SRC, SYK, TBX21, TGFB1, TLR9, TYRO3, TYROBP, VCAM1, VTCN1]
GO:0071345	cellular response to cytokine stimulus	GO_BiologicalProcess-EBI-UniProt-GOA-ACAP-ARAP_30.03.2021_00h00	1.78666e-06	0.00337321	1.01586e-11	1.72696e-10	[5]	Group18	13.4259	116	[ADAM23, ADIPOR2, AIF1, ALAD, ANGPT1, ANKRD1, ANXA2, ARG1, ASAH1, BCL6, CAMK2D, CAMP, CBFB, CBL, CCL13, CCL20, CD300LF, CD4, CDKN1B, CEBPD, CSF1R, CSF3R, CTH, CXCL11, CXCR1, CXCR3, CXCR4, DAB2IP, ECM1, F13A1, F2RL1, FASN, FCGR1A, FN1, FPR1, GBA, GBP1, GFRA4, GPD1, GSN, GSTA2, GSTO1, GUCY2C, HLA-DPA1, HSP90AA1, HSPA5, HSPA9, HSPD1, HYAL1, IFIT5, IFNG, IL12B, IL1B, IL2RB, IL2RG, IRF3, IRF7, IRF8, I…
GO:0030097	hemopoiesis	GO_BiologicalProcess-EBI-UniProt-GOA-ACAP-ARAP_30.03.2021_00h00	8.65009e-07	0.00164179	1.01586e-11	1.72696e-10	[4, 5, 6, 7]	Group18	14.0884	102	[ADGRG3, AGPAT5, ALAS1, ALAS2, ANGPT1, ANXA2, APCS, APP, ATP5IF1, BCL11B, BCL6, BRCA2, CBFB, CD2, CD28, CD4, CD79A, CD83, CRTAM, CSF1R, CSF3R, CTSL, DCAF1, EEF2, EOMES, ETS1, ETV6, F2RL1, FASN, FOXP1, GBA, GFI1B, GLRX5, GPR137B, HIPK2, HLX, HSPA9, ID2, IFNG, IL12B, IL1B, IL4I1, IRF7, IRF8, ITGA2B, ITGA4, ITM2A, JUN, JUNB, KDR, KLF2, LGALS9, LYN, MMP14, MYC, MYL9, NBEAL2, OSTM1, PABPC4, PBX1, PIK3…
GO:0032675	regulation of interleukin-6 production	GO_BiologicalProcess-EBI-UniProt-GOA-ACAP-ARAP_30.03.2021_00h00	1.26621e-06	0.00239821	1.01586e-11	1.72696e-10	[4, 5, 6, 7]	Group18	24.7525	25	[AIF1, AKIRIN2, APP, BCL10, BPI, DDX58, F2RL1, GBA, HSPD1, IFIH1, IFNG, IL1B, KLF2, LCP1, LGALS9, LPL, MBL2, NLRC3, POU2AF1, RPSA, SYK, TLR3, TLR9, TNF, TYROBP]
GO:0050729	positive regulation of inflammatory response	GO_BiologicalProcess-EBI-UniProt-GOA-ACAP-ARAP_30.03.2021_00h00	2.33822e-05	0.0434442	1.01586e-11	1.72696e-10	[4, 5, 6, 7]	Group18	23.3333	21	[ALOX5AP, APP, CD28, CTSC, DDT, ETS1, GPR4, GRN, HSPD1, IFNG, IL12B, IL1B, ITGA2, LCP1, LPL, PIK3CG, RPSA, TGM2, TLR3, TLR9, TNF]
GO:0051251	positive regulation of lymphocyte activation	GO_BiologicalProcess-EBI-UniProt-GOA-ACAP-ARAP_30.03.2021_00h00	5.80807e-07	0.0011047	1.01586e-11	1.72696e-10	[4, 5, 6, 7]	Group18	19.2982	44	[AIF1, BCL10, BCL6, BTLA, CBFB, CD209, CD274, CD276, CD28, CD4, CD5, CD83, HHLA2, HLA-DPA1, HLX, HSPD1, IFNG, IGHM, IGKC, IGLC1, IGLL1, IGLL5, IL12B, IL1B, IL4I1, LGALS9, LYN, MMP14, PDPK1, PIK3R1, RAC1, RARA, RUNX3, SIRPB1, SOCS1, SOX4, SRC, SYK, TBX21, TGFB1, TLR9, TYROBP, VCAM1, VTCN1]
GO:1903037	regulation of leukocyte cell-cell adhesion	GO_BiologicalProcess-EBI-UniProt-GOA-ACAP-ARAP_30.03.2021_00h00	2.82891e-06	0.00532966	1.01586e-11	1.72696e-10	[5, 6]	Group18	18.4549	43	[AIF1, ARG1, BCL10, BCL6, BTLA, CBFB, CD209, CD274, CD276, CD28, CD4, CD5, CD83, CRTAM, ETS1, HHLA2, HLA-DPA1, HLX, HSPD1, IFNG, IL12B, IL1B, IL4I1, ITGA4, LGALS9, LYN, PDPK1, PIK3R1, RAC1, RARA, RUNX3, SELP, SIRPB1, SOCS1, SOX4, SRC, ST3GAL4, SYK, TBX21, TGFB1, TNF, VCAM1, VTCN1]
GO:1903555	regulation of tumor necrosis factor superfamily cytokine production	GO_BiologicalProcess-EBI-UniProt-GOA-ACAP-ARAP_30.03.2021_00h00	1.0982e-05	0.0205473	1.01586e-11	1.72696e-10	[4, 5, 6, 7]	Group18	21.6667	26	[ANGPT1, APP, BCL10, BPI, CD2, CD274, DDT, DDX58, FOXP1, HDAC2, HSPD1, IFIH1, IFNG, IL12B, LCP1, LGALS9, LPL, NLRC3, PIK3R1, RARA, RPSA, SYK, TLR3, TLR9, TRIM27, TYROBP]
GO:0002521	leukocyte differentiation	GO_BiologicalProcess-EBI-UniProt-GOA-ACAP-ARAP_30.03.2021_00h00	1.5682e-06	0.0029639	1.01586e-11	1.72696e-10	[4, 5, 6, 7, 8]	Group18	15.8768	67	[ADGRG3, ANXA2, APCS, APP, BCL11B, BCL6, CBFB, CD2, CD28, CD4, CD79A, CD83, CRTAM, CSF1R, CTSL, DCAF1, EOMES, F2RL1, FASN, FOXP1, GBA, GPR137B, HLX, ID2, IFNG, IL12B, IL1B, IL4I1, IRF7, IRF8, ITGA4, ITM2A, JUN, JUNB, LGALS9, LYN, MMP14, MYC, OSTM1, PIK3R1, PLCL2, POU2AF1, PRXL2A, PTPRK, RARA, RSAD2, RUNX3, SH3PXD2A, SLAMF8, SLC46A2, SLC9B2, SOCS1, SOX4, SRC, ST3GAL1, SYK, TAL1, TBX21, TGFB1, TLR3…
GO:0032722	positive regulation of chemokine production	GO_BiologicalProcess-EBI-UniProt-GOA-ACAP-ARAP_30.03.2021_00h00	8.89379e-06	0.016667	1.01586e-11	1.72696e-10	[4, 5, 6, 7, 8]	Group18	29.6296	16	[AIF1, APP, CHIA, CSF1R, F2RL1, IFNG, IL1B, LCP1, LGALS9, LPL, MBL2, RPSA, SYK, TLR3, TLR9, TNF]
GO:0032755	positive regulation of interleukin-6 production	GO_BiologicalProcess-EBI-UniProt-GOA-ACAP-ARAP_30.03.2021_00h00	1.24978e-07	0.000239083	1.01586e-11	1.72696e-10	[4, 5, 6, 7, 8]	Group18	31.3433	21	[AIF1, AKIRIN2, APP, BCL10, DDX58, F2RL1, HSPD1, IFIH1, IFNG, IL1B, LCP1, LGALS9, LPL, MBL2, POU2AF1, RPSA, SYK, TLR3, TLR9, TNF, TYROBP]
GO:1903039	positive regulation of leukocyte cell-cell adhesion	GO_BiologicalProcess-EBI-UniProt-GOA-ACAP-ARAP_30.03.2021_00h00	7.42702e-09	1.43342e-05	1.01586e-11	1.72696e-10	[5, 6, 7]	Group18	23.1214	40	[AIF1, BCL10, BCL6, BTLA, CBFB, CD209, CD274, CD276, CD28, CD4, CD5, CD83, ETS1, HHLA2, HLA-DPA1, HLX, HSPD1, IFNG, IL12B, IL1B, IL4I1, ITGA4, LGALS9, LYN, PDPK1, PIK3R1, RAC1, RARA, RUNX3, SELP, SIRPB1, SOCS1, SOX4, SRC, ST3GAL4, SYK, TGFB1, TNF, VCAM1, VTCN1]
GO:1903557	positive regulation of tumor necrosis factor superfamily cytokine production	GO_BiologicalProcess-EBI-UniProt-GOA-ACAP-ARAP_30.03.2021_00h00	1.64124e-05	0.0305599	1.01586e-11	1.72696e-10	[4, 5, 6, 7, 8]	Group18	25.3333	19	[APP, BCL10, CD2, DDT, DDX58, HDAC2, HSPD1, IFIH1, IFNG, IL12B, LCP1, LGALS9, LPL, PIK3R1, RPSA, SYK, TLR3, TLR9, TYROBP]
GO:0050870	positive regulation of T cell activation	GO_BiologicalProcess-EBI-UniProt-GOA-ACAP-ARAP_30.03.2021_00h00	1.97728e-07	0.00037766	1.01586e-11	1.72696e-10	[5, 6, 7, 8]	Group18	22.1519	35	[AIF1, BCL10, BCL6, BTLA, CBFB, CD209, CD274, CD276, CD28, CD4, CD5, CD83, HHLA2, HLA-DPA1, HLX, HSPD1, IFNG, IL12B, IL1B, IL4I1, LGALS9, LYN, PDPK1, PIK3R1, RAC1, RARA, RUNX3, SIRPB1, SOCS1, SOX4, SRC, SYK, TGFB1, VCAM1, VTCN1]
GO:1902105	regulation of leukocyte differentiation	GO_BiologicalProcess-EBI-UniProt-GOA-ACAP-ARAP_30.03.2021_00h00	1.4066e-05	0.0262753	1.01586e-11	1.72696e-10	[4, 5, 6, 7, 8, 9]	Group18	17.9724	39	[APCS, BCL6, CBFB, CD2, CD28, CD4, CD83, CRTAM, FOXP1, GPR137B, HLX, ID2, IFNG, IL12B, IL4I1, IRF7, JUN, LGALS9, LYN, MMP14, MYC, PIK3R1, PRXL2A, RARA, RUNX3, SLAMF8, SLC46A2, SLC9B2, SOCS1, SOX4, SYK, TAL1, TBX21, TGFB1, TLR3, TLR9, TNF, TYROBP, ZBTB46]
GO:1903131	mononuclear cell differentiation	GO_BiologicalProcess-EBI-UniProt-GOA-ACAP-ARAP_30.03.2021_00h00	2.64935e-06	0.00499402	1.01586e-11	1.72696e-10	[5, 6, 7, 8, 9]	Group18	16.875	54	[ADGRG3, APCS, BCL11B, BCL6, CBFB, CD2, CD28, CD4, CD79A, CD83, CRTAM, CSF1R, CTSL, DCAF1, EOMES, F2RL1, FASN, FOXP1, GBA, HLX, ID2, IFNG, IL12B, IL1B, IL4I1, IRF7, IRF8, ITGA4, ITM2A, JUN, LGALS9, LYN, MMP14, MYC, PIK3R1, PLCL2, POU2AF1, PTPRK, RARA, RSAD2, RUNX3, SLAMF8, SLC46A2, SOCS1, SOX4, ST3GAL1, SYK, TBX21, TGFB1, TLR9, TYRO3, VCAM1, ZBTB46, ZBTB7A]
