# Supplementary material for: Transcriptome Profiling of Atlantic Salmon Adherent Head Kidney Leukocytes Reveals That Macrophages Are Selectively Enriched During Culture
Source: Front Immunol. 2021 Aug 16;12:709910. doi: 10.3389/fimmu.2021.709910 (PMC8415484; doi:10.3389/fimmu.2021.709910)
Supplement: Supplementary file 6 [file Table_6.xlsx]

## Sheet: Sheet2
Supplementary Table 6. Putative target genes, gene symbolsa and the miRNAs predicted to target the gene
Putative target gene	Gene symbol	miRNAs targeting the gene
alpha-2-macroglobulin-like (LOC106612514)	A2M	ssa-miR-462a-3p
multidrug resistance protein 1-like (LOC106574003)	ABCB5	ssa-miR-21a-5p, ssa-miR-181a-5p
ATP-binding cassette sub-family B member 6, mitochondrial-like (LOC106574323)	ABCB6	ssa-miR-101a-3p, ssa-miR-21b-3p, ssa-miR-9a-5p, ssa-miR-210-1-5p
multidrug resistance-associated protein 5-like (LOC106612343), transcript variant X2	ABCC5	ssa-miR-181a-5p
abhydrolase domain containing 10 (abhd10)	ABHD10	ssa-miR-139-5p
monoacylglycerol lipase ABHD12-like (LOC106576811), transcript variant X3	ABHD12	ssa-miR-29b-1-5p, 2x
abhydrolase domain-containing protein 4-like (LOC106569475), transcript variant X2	ABHD4	ssa-miR-24ac-3p, ssa-miR-101a-3p
abl interactor 1-like (LOC106579709), transcript variant X3	ABI1	ssa-miR-21b-3p
Mannose-specific lectin (asal)	ACBP	ssa-miR-101a-3p
ATP-citrate synthase (LOC106607281), transcript variant X4	ACLY	ssa-miR-novel-16-5p
acyl-coenzyme A thioesterase 1-like (LOC106608160)	ACOT1	ssa-miR-462a-3p
acyl-Coenzyme A oxidase 3, pristanoyl (acox3)	ACOX3	ssa-miR-725-3p, ssa-miR-182-5p
lysosomal acid phosphatase-like (LOC106561944), transcript variant X2	ACP2	ssa-miR-214-1-3p, ssa-miR-2188-3p
acyl-CoA synthetase short-chain family member 3 (acss3)	ACSS3	ssa-miR-139-5p, ssa-miR-novel-16-5p
enolase 3-1 (LOC100196671)	ACTA1	ssa-miR-139-5p, ssa-miR-214-3-3p, ssa-miR-29b-3p, ssa-miR-214-1-3p, ssa-miR-22a-3p, ssa-miR-101a-3p
actin, aortic smooth muscle (LOC106589387)	ACTA2	ssa-miR-novel-5-5p, ssa-miR-33b-3p
adenosine deaminase CECR1-A-like (LOC106609445)	ADA2	ssa-miR-21b-3p
uncharacterized aarF domain-containing protein kinase 5-like (LOC106570223), transcript variant X2	ADCK5	ssa-miR-29b-3p
adhesion G-protein coupled receptor G5-like (LOC110506390)	ADGRG5	ssa-let-7b-3p, ssa-miR-21a-5p
beta-2 adrenergic receptor-like (LOC106603939), transcript variant X2	ADRB2	ssa-miR-22a-3p, ssa-miR-146a-1-3p, ssa-miR-146a-3-3p, ssa-miR-725-3p, ssa-miR-214-1-3p
glycogen debranching enzyme-like (LOC106578509), transcript variant X2	AGL	ssa-miR-29b-3p
glycerol-3-phosphate acyltransferase 3-like (LOC106580584), transcript variant X2	AGPAT9L	ssa-miR-210-1-5p, ssa-miR-22a-3p, ssa-miR-725-3p
akirin 2[2b] (LOC100379104), transcript variant X3	AKIRIN2	ssa-miR-214-3-3p, ssa-miR-214-1-3p
AKT-interacting protein-like (LOC106587594), transcript variant X11	AKTIP	ssa-miR-462a-3p, ssa-miR-24ac-3p
delta-aminolevulinic acid dehydratase-like (LOC106563307), transcript variant X3	ALAD	ssa-miR-2188-5p
5-aminolevulinate synthase, nonspecific, mitochondrial-like (LOC106566749), transcript variant X4	ALAS1	ssa-miR-214-1-3p, ssa-miR-181a-5p
fatty aldehyde dehydrogenase-like (LOC106602847)	ALDH3A2	ssa-miR-462a-3p, ssa-miR-214-3-3p, ssa-miR-182-5p
alkB homolog 3, alpha-ketoglutarate-dependent dioxygenase (alkbh3)	ALKBH3	ssa-miR-146d-5p, ssa-miR-146a-5p, ssa-miR-146b-5p
arachidonate 12-lipoxygenase, 12S-type (LOC100380705)	ALOX12	ssa-miR-21b-3p, ssa-miR-139-5p, ssa-miR-725-3p, ssa-miR-novel-16-5p, ssa-miR-33b-3p
alpha-kinase 1 (alpk1), transcript variant X2	ALPK1	ssa-miR-novel-16-5p, ssa-miR-101a-3p
tetraspanin-9-like (LOC110500044), transcript variant X4	AMDHD1	ssa-miR-21b-3p, ssa-miR-21a-5p, ssa-miR-21b-3p
Cytosol aminopeptidase (ampl)	AMPL	ssa-miR-182-5p
aminomethyltransferase, mitochondrial-like (LOC106566775)	AMT	ssa-miR-182-5p
Angiogenin-1 (ang1)	ANG1	ssa-miR-139-5p
ankyrin-1-like (LOC106585259), transcript variant X3	ANK1	ssa-miR-33b-3p
ankyrin repeat domain-containing protein 1-like (LOC106578968), transcript variant X2	ANKRD1	ssa-miR-9a-5p
ankyrin repeat domain-containing protein 11-like (LOC106579946)	ANKRD11	ssa-miR-29b-3p
ankyrin repeat domain 55 (ankrd55)	ANKRD55	ssa-miR-2188-5p, ssa-miR-101a-3p, ssa-miR-novel-16-5p, ssa-miR-462a-3p, ssa-miR-21b-3p, ssa-miR-22a-3p
actin-binding protein anillin-like (LOC106570296), transcript variant X2	ANLN	ssa-miR-150-5p, ssa-miR-33b-3p, ssa-miR-214-3-3p
acidic leucine-rich nuclear phosphoprotein 32 family member E-like (LOC106569900)	ANP32E	ssa-miR-21b-3p, ssa-miR-146b-3p, ssa-miR-21b-3p, ssa-miR-2188-3p, ssa-miR-139-5p, ssa-miR-146a-1-3p, ssa-miR-146b-3p, ssa-miR-146a-3-3p
annexin A13 (anxa13)	ANXA13	ssa-miR-725-3p, ssa-miR-139-5p
annexin A2-like (LOC106561857)	ANXA2	ssa-miR-22a-3p, ssa-miR-462a-3p
AP-1 complex subunit mu-1-like (LOC106584019), transcript variant X2	AP1M1	ssa-miR-novel-16-5p, ssa-miR-29b-1-5p, ssa-miR-181a-5p
amyloid beta A4 precursor protein-binding family B member 1-interacting protein-like (LOC106598127), transcript variant X2	APBB1IP	ssa-let-7b-3p
Apolipoprotein O (apoo)	APOO	ssa-miR-181a-5p
Amyloid protein-binding protein 2 (apbp2)	APPBP2	ssa-miR-2188-3p
#N/A	APR3	ssa-miR-155-5p
arf-GAP with Rho-GAP domain, ANK repeat and PH domain-containing protein 3-like (LOC106604143), transcript variant X2	ARAP3	ssa-miR-139-5p, ssa-miR-181a-5p, ssa-miR-29b-1-5p, ssa-miR-9a-5p
ADP-ribosylation factor 4-like (LOC106561184)	ARF4	ssa-miR-210-1-5p, ssa-miR-214-3-3p
ADP-ribosylation factor 4-like (LOC106609174), transcript variant X2	ARF5	ssa-miR-2188-3p
Arginase-1 (argi1)	ARG1	ssa-miR-214-3-3p, ssa-miR-2188-3p
low density lipoprotein receptor adapter protein 1-B (arhb)	ARHB	ssa-miR-210-1-5p
rho GTPase-activating protein 22-like (LOC106576864), transcript variant X2	ARHGAP22	ssa-miR-210-1-5p, ssa-miR-182-5p, ssa-miR-24ac-3p, ssa-miR-725-3p
rho guanine nucleotide exchange factor 5-like (LOC106576827)	ARHGEF5	ssa-miR-2188-5p, ssa-miR-182-5p, ssa-let-7b-3p
aryl hydrocarbon receptor nuclear translocator-like protein 1 (LOC106587199)	ARNTL	ssa-miR-2188-3p
actin-related protein 2/3 complex inhibitor (arpin), transcript variant X2	ARPIN	ssa-miR-182-5p
hepatic lectin-like (LOC106577272), transcript variant X2	ASGR1	ssa-miR-725-3p, ssa-miR-24ac-3p
protein asteroid homolog 1-like (LOC106574784)	ASTE1	ssa-miR-214-1-3p, ssa-miR-200ae-3p, ssa-miR-33b-3p
autophagy related 4C, cysteine peptidase (atg4c)	ATG4C	ssa-miR-155-5p, ssa-miR-101a-3p, ssa-miR-182-5p, ssa-miR-29b-1-5p
antioxidant 1 copper chaperone (atox1), transcript variant X2	ATOX1	ssa-miR-182-5p
ATP5S-like (atp5sl), transcript variant X4	ATP5SL	ssa-miR-novel-16-5p
aurora kinase B-like (LOC106561604)	AURKB	ssa-miR-214-1-3p
N-acetyllactosaminide beta-1,3-N-acetylglucosaminyltransferase 3-like (LOC106613654), transcript variant X2	B3GNT3	ssa-miR-214-1-3p, ssa-miR-29b-1-5p
beta-1,4-galactosyltransferase 4-like (LOC106603047), transcript variant X3	B4GALT4	ssa-miR-725-3p, ssa-miR-214-3-3p
beta-secretase 2-like (LOC106581128)	BACE2	ssa-miR-22a-3p, ssa-miR-725-3p, ssa-miR-33b-3p, ssa-miR-2188-5p, ssa-miR-155-5p, ssa-let-7b-3p
basal cell adhesion molecule-like (LOC106577531), transcript variant X2	BCAM	ssa-miR-101a-3p, ssa-miR-155-5p, ssa-miR-101a-3p
BRCA2 and CDKN1A interacting protein (bccip)	BCCIP	ssa-miR-725-3p, ssa-miR-101a-3p
B-cell lymphoma/leukemia 11A pseudogene (LOC106564583)	BCL11A	ssa-miR-214-3-3p, ssa-miR-146a-1-3p, ssa-miR-146a-3-3p, ssa-miR-200ae-3p
B-cell lymphoma 6 protein homolog (bcl6)	BCL6	ssa-miR-101a-3p, ssa-miR-21b-3p
3-hydroxybutyrate dehydrogenase, type 2 (bdh2)	BDH2	ssa-miR-210-1-5p
B2 bradykinin receptor-like (LOC106611159)	BDKRB2	ssa-miR-146a-1-3p, ssa-miR-146b-3p
osteocalcin-like (LOC106564582)	BGLAPL	ssa-miR-9a-5p
class E basic helix-loop-helix protein 40-like (LOC106565752)	BHLHE40	ssa-let-7b-3p, ssa-miR-462a-3p, ssa-miR-181a-5p, ssa-let-7b-3p, ssa-miR-214-1-3p, ssa-miR-novel-16-5p
baculoviral IAP repeat-containing protein 6-like (LOC106606575), transcript variant X16	BIRC6	ssa-miR-101a-3p, ssa-miR-146b-3p
BCL2/adenovirus E1B interacting protein 3-like (bnip3l)	BNIP3	ssa-miR-2188-3p, ssa-miR-731-5p, ssa-miR-139-5p
BCL2/adenovirus E1B interacting protein 3-like (bnip3l)	BNIP3L	ssa-miR-146b-5p, ssa-miR-146a-5p
block of proliferation 1 (bop1)	BOP1	ssa-miR-2188-3p
protein BTG2-like (LOC106583494)	BTG2	ssa-miR-33b-3p
mitotic checkpoint serine/threonine-protein kinase BUB1-like (LOC106607702)	BUB1	ssa-miR-146a-5p, ssa-miR-146b-5p, ssa-miR-146d-5p
CD209 antigen-like protein E (c209e)	C209E	ssa-miR-462a-3p
Cholesterol 25-hydroxylase-like protein A (c25ha)	C25HA	ssa-miR-725-3p
C3a anaphylatoxin chemotactic receptor (LOC106568372)	C3AR1	ssa-miR-139-5p, ssa-miR-29b-3p, ssa-miR-214-3-3p
C5a anaphylatoxin chemotactic receptor 1 (LOC106581080)	C5AR1	ssa-miR-2188-3p
carbonic anhydrase (cahz)	CAHZ	ssa-miR-146a-1-3p
calreticulin-like (LOC110524201)	CALR	ssa-miR-725-3p, ssa-miR-214-3-3p, ssa-miR-29b-3p, ssa-miR-101a-3p
calumenin (calu), transcript variant X5	CALU	ssa-miR-214-3-3p, ssa-miR-101a-3p
cathelicidin (LOC100136453), transcript variant X1	CAMP	ssa-miR-146a-3-3p, ssa-miR-2188-3p, ssa-miR-146a-1-3p
palmitoyl-protein thioesterase 1-like (LOC106570032)	CAP1	ssa-miR-182-5p
Caspase-3 (casp3)	CASP3	ssa-miR-9a-5p
catalase-like (LOC106564824)	CAT	ssa-miR-2188-3p
E3 ubiquitin-protein ligase CBL-like (LOC106603416)	CBL	ssa-miR-182-5p
CC058 protein (cc058)	CC58	ssa-miR-214-1-3p
coiled-coil domain containing 28A (ccdc28a)	CCDC28A	ssa-miR-9a-5p
coiled-coil domain-containing protein 69-like (LOC110504364)	CCDC69	ssa-miR-2188-5p
coiled-coil domain containing 90B-like (LOC100196651)	CCDC90B	ssa-miR-214-3-3p
C-C motif chemokine 13-like (LOC106593851)	CCL13	ssa-miR-725-3p
C-C motif chemokine 2-like (LOC106600445), transcript variant X2	CCL2	ssa-miR-155-5p
T-cell surface antigen CD2-like (LOC106575562)	CD2	ssa-miR-2188-3p
B-cell receptor CD22-like (LOC106578340)	CD22	ssa-miR-725-3p, ssa-miR-139-5p
CD276 antigen-like (LOC106562141), transcript variant X2	CD276	ssa-miR-2188-3p
T-cell-specific surface glycoprotein CD28-like (LOC106575091), transcript variant X2	CD28	ssa-miR-725-3p, ssa-miR-2188-3p, ssa-miR-29b-3p, ssa-miR-novel-5-5p
T-cell surface glycoprotein CD5-like (LOC106602649), transcript variant X2	CD5	ssa-miR-2188-3p
CD83 antigen-like (LOC106605364)	CD83	ssa-miR-214-1-3p, ssa-miR-22a-3p, ssa-miR-146b-5p, ssa-miR-novel-16-5p, ssa-miR-146a-5p, ssa-miR-146d-5p, ssa-miR-24ac-3p, ssa-miR-26a-5p
CD9 antigen-like (LOC106595881)	CD9	ssa-miR-24ac-3p, ssa-miR-181a-5p, ssa-miR-9a-5p
T-cell surface protein tactile-like (LOC106563917)	CD96	ssa-miR-214-3-3p, ssa-miR-9a-5p
interferon alpha/beta receptor 1a-like (LOC110501422)	CDC14B	ssa-miR-214-3-3p, ssa-miR-29b-3p, ssa-miR-2188-3p, ssa-miR-21b-3p
cell division cycle 27 (cdc27)	CDC27	ssa-miR-24ac-3p
cadherin-13-like (LOC106571918)	CDH13	ssa-miR-182-5p, ssa-miR-novel-16-5p, ssa-miR-181a-5p
cadherin-4-like (LOC106569169)	CDH4	ssa-miR-2188-3p
cadherin-6-like (LOC106569244)	CDH6	ssa-miR-150-5p
Cyclin-dependent kinase 4 inhibitor D (cdn2d)	CDN2D	ssa-miR-22a-3p
carcinoembryonic antigen-related cell adhesion molecule 18-like (LOC106605589), transcript variant X2	CEACAM18	ssa-miR-29b-1-5p
carcinoembryonic antigen-related cell adhesion molecule 20-like (LOC106578696)	CEACAM20	ssa-miR-101a-3p
cilia and flagella associated protein 46 (cfap46), transcript variant X9	CFAP46	ssa-miR-22a-3p
cell growth regulator with EF hand domain protein 1-like (LOC106603201), transcript variant X3	CGREF1	ssa-miR-725-3p, ssa-miR-181a-5p
Coiled-coil-helix-coiled-coil-helix domain-containing protein 8 (chch8)	CHCH8	ssa-miR-novel-16-5p, ssa-miR-200ae-3p
chromodomain-helicase-DNA-binding protein 2-like (LOC106573776), transcript variant X5	CHD2	ssa-miR-725-3p
acidic mammalian chitinase-like (LOC106565087)	CHIA	ssa-miR-21b-3p
choline kinase alpha-like (LOC106560813), transcript variant X2	CHKA	ssa-miR-210-1-5p, ssa-miR-9a-5p, ssa-miR-101a-3p
chromatin target of PRMT1 protein-like (LOC106588320), transcript variant X4	CHTOP	ssa-miR-novel-5-5p
CI025 protein (ci025)	CI25	ssa-miR-150-5p
CDGSH iron sulfur domain 1 (cisd1)	CISD1	ssa-miR-22a-3p, ssa-miR-181a-5p, ssa-miR-139-5p, ssa-miR-200ae-3p
CK077 protein (ck077)	CK77	ssa-miR-novel-5-5p, ssa-miR-214-1-3p, ssa-miR-29b-1-5p
CKLF-like MARVEL transmembrane domain-containing protein 7 (cklf7)	CKLF7	ssa-miR-22a-3p
uncharacterized protein K02A2.6-like (LOC106578276)	CLASP1	ssa-miR-novel-16-5p, ssa-miR-2188-5p, ssa-miR-9a-5p, ssa-miR-2188-3p
claudin-like protein ZF-A89 (LOC106563810)	CLDN4	ssa-miR-21a-5p
C-type lectin domain family 11 member A-like (LOC106571541)	CLEC11A	ssa-miR-novel-16-5p
C type lectin receptor C (LOC100136448)	CLEC4	ssa-miR-22a-3p, ssa-miR-155-5p
C-type lectin domain family 4 member E-like (LOC106602257), transcript variant X2	CLEC4M	ssa-miR-21b-3p
chloride intracellular channel 2 (clic2)	CLIC2	ssa-miR-2188-3p, ssa-miR-21b-3p
cytokine-dependent hematopoietic cell linker (clnk), transcript variant X4	CLNK	ssa-miR-29b-1-5p
methylosome subunit pICln-like (LOC106603712)	CLNS1A	ssa-miR-182-5p
cornifelin homolog A-like (LOC106567488), transcript variant X5	CNFN	ssa-miR-181a-5p
component of oligomeric golgi complex 2 (cog2)	COG2	ssa-miR-21b-3p
COMM domain-containing protein 7 (comd7)	COMD7	ssa-miR-21b-3p
High affinity copper uptake protein 1 (copt1)	COPT1	ssa-miR-24ac-3p, ssa-miR-725-3p, ssa-miR-22a-3p, ssa-miR-725-3p, ssa-miR-33b-3p, ssa-miR-139-5p
coenzyme Q6 homolog, monooxygenase [S. cerevisiae] (coq6)	COQ6	ssa-miR-24ac-3p
cytochrome c oxidase assembly protein COX16 homolog, mitochondrial-like (LOC106611490), transcript variant X2	COX16	ssa-miR-214-1-3p
cytochrome c oxidase subunit 6B1-like (LOC106579249), transcript variant X2	COX6B1	ssa-miR-146a-1-3p, ssa-miR-146a-3-3p, ssa-miR-146b-3p, ssa-miR-24ac-3p, ssa-miR-462a-3p, ssa-miR-22a-3p, ssa-miR-181a-5p
cytoplasmic polyadenylation element-binding protein 1-like (LOC106587658), transcript variant X4	CPEB1	ssa-miR-21b-3p, ssa-miR-214-3-3p
carnitine O-palmitoyltransferase 1, liver isoform-like (LOC106600940), transcript variant X2	CPT1A	ssa-miR-210-1-5p
carnitine palmitoyltransferase 2 (cpt2)	CPT2	ssa-miR-2188-3p, ssa-miR-181a-5p, ssa-miR-200ae-3p
cAMP-responsive element modulator-like (LOC106578540), transcript variant X4	CREM	ssa-miR-22a-3p
cryptochrome-1-like (LOC106565112)	CRY1	ssa-miR-150-5p, ssa-miR-210-1-5p, ssa-miR-2188-3p
crystallin lambda 1 (cryl1)	CRYL1	ssa-miR-214-3-3p, ssa-miR-139-5p
chromosome ssa15 open reading frame, human C1orf131 (cssa15h1orf131)	CSSA15H1ORF131	ssa-miR-146d-5p
cystathionine gamma-lyase-like (LOC106573862), transcript variant X2	CTH	ssa-miR-139-5p, ssa-miR-146d-5p, ssa-miR-33b-3p, ssa-miR-21a-5p
CTP synthase 1-like (LOC106588651), transcript variant X2	CTPS1	ssa-miR-24ac-3p, ssa-miR-725-3p, ssa-miR-210-1-5p, ssa-miR-181a-5p
src substrate cortactin-like (LOC106561907), transcript variant X3	CTTN	ssa-miR-9a-5p, ssa-miR-725-3p, ssa-miR-731-5p, ssa-miR-101a-3p
Gap junction beta-6 protein (cxb6)	CXB6	ssa-miR-21b-3p, ssa-miR-24ac-3p, ssa-miR-2188-3p, ssa-miR-725-3p, ssa-miR-150-5p
C-X-C chemokine receptor type 4-like (LOC106581841)	CXCR4	ssa-miR-214-3-3p
uncharacterized protein CXorf21 homolog (LOC106568053), transcript variant X2	CXorf21	ssa-miR-200ae-3p
uncharacterized protein CXorf21 homolog (LOC106568053), transcript variant X2	CXorf21	ssa-miR-725-3p
cytochrome b5 (LOC106590088)	CYB5	ssa-miR-155-5p, ssa-miR-200ae-3p, ssa-miR-21b-3p, ssa-miR-21b-3p, ssa-miR-21b-3p
cytochrome b5-like (LOC106587180)	CYB5A	ssa-miR-182-5p, ssa-miR-462a-3p, ssa-miR-210-1-5p, ssa-miR-139-5p, ssa-miR-2188-3p, ssa-miR-29b-1-5p
cytochrome P450 3A27 (LOC106594168)	CYP3A	ssa-miR-2188-3p
cysteinyl leukotriene receptor 2-like (LOC106603409)	CYSLTR2	ssa-miR-novel-16-5p
cysteine-rich transmembrane module containing 1 (cystm1)	CYSTM1	ssa-miR-150-5p
Death-associated protein-like 1-B (dal1b)	DAPL1B	ssa-miR-21a-5p
cell wall protein RBR3-like (LOC106571066), transcript variant X2	DCAF4	ssa-miR-210-1-5p, ssa-miR-725-3p
DDB1- and CUL4-associated factor 6-like (LOC106574965), transcript variant X2	DCAF6	ssa-miR-21b-3p, ssa-miR-2188-5p, ssa-miR-181a-5p, ssa-miR-9a-5p
Uroporphyrinogen decarboxylase (dcup)	DCUP	ssa-miR-725-3p
discoidin domain-containing receptor 2-like (LOC106568728), transcript variant X5	DDR2	ssa-miR-725-3p
nucleolar RNA helicase 2 (LOC100194728), transcript variant X4	DDX21	ssa-miR-214-3-3p
DEAD-box helicase 5 (ddx5), transcript variant X5	DDX5	ssa-miR-181a-5p
protein FAM45A-like (LOC106576813)	DENND10	ssa-miR-2188-3p
non-syndromic hearing impairment protein 5 homolog (LOC106595550)	DFNA5	ssa-miR-214-3-3p, ssa-miR-novel-16-5p, ssa-miR-150-5p, ssa-miR-210-1-5p
7-dehydrocholesterol reductase-like (LOC106587139), transcript variant X2	DHCR7	ssa-miR-139-5p
DnaJ homolog subfamily B member 12 (djb12)	DJB12	ssa-miR-731-5p, ssa-miR-725-3p
H/ACA ribonucleoprotein complex subunit 4-like (LOC106563393)	DKC1	ssa-miR-22a-3p, ssa-miR-novel-16-5p, ssa-miR-181a-5p, ssa-miR-29b-1-5p
dmX-like protein 2 (LOC100286620)	DMXL2	ssa-miR-210-1-5p
DnaJ heat shock protein family [Hsp40] member C3 (dnajc3)	DNAJC3	ssa-miR-462a-3p
Dynein light chain 1, axonemal (dnal1)	DNAL1	ssa-miR-150-5p
deoxyribonuclease-2-alpha-like (LOC106581956), transcript variant X2	DNASE2	ssa-miR-146a-1-3p, ssa-miR-146a-3-3p, ssa-miR-462a-3p, ssa-miR-146d-5p
DNA [cytosine-5]-methyltransferase 3B-like (LOC106572254)	DNMT3B	ssa-miR-462a-3p
dihydropyrimidinase-related protein 2-like (LOC106585556)	DPYSL2	ssa-miR-2188-3p, ssa-miR-24ac-3p, ssa-miR-181a-5p
Damage-regulated autophagy modulator (dram)	DRAM	ssa-miR-200ae-3p
Dual specificity protein phosphatase 22-A (ds22a)	DS22A	ssa-miR-146a-1-3p
transcription factor E2F4-like (LOC106561449)	E2F4	ssa-miR-725-3p, ssa-miR-29b-3p, ssa-miR-214-3-3p, ssa-miR-22a-3p
egl nine homolog 1-like (LOC106564814)	EGLN1	ssa-miR-214-3-3p, ssa-miR-24ac-3p, ssa-miR-214-1-3p, ssa-miR-181a-5p
EH-domain containing 4 (ehd4), transcript variant X2	EHD4	ssa-miR-462a-3p
histone-lysine N-methyltransferase EHMT1-like (LOC106585429)	EHMT1	ssa-miR-462a-3p
echinoderm microtubule-associated protein-like 4 (LOC106577522), transcript variant X2	EML4	ssa-miR-2188-5p
ectonucleotide pyrophosphatase/phosphodiesterase 4 (enpp4)	ENPP4	ssa-miR-24ac-3p, ssa-miR-26a-5p, ssa-miR-novel-16-5p, ssa-miR-731-5p, ssa-miR-26d-5p, ssa-miR-214-3-3p
ectonucleoside triphosphate diphosphohydrolase 6 [putative] (entpd6), transcript variant X2	ENTPD6	ssa-miR-214-3-3p, ssa-miR-181a-5p
protein 4.1-like (LOC106573466)	EPB41	ssa-miR-214-3-3p, ssa-miR-155-5p, ssa-miR-22a-3p
excision repair cross-complementation group 4 (ercc4)	ERCC4	ssa-miR-462a-3p, ssa-miR-novel-16-5p, ssa-miR-214-1-3p, ssa-miR-21b-3p, ssa-miR-182-5p
probable ergosterol biosynthetic protein 28 (LOC106591002), transcript variant X1	ERG28	ssa-miR-24ac-3p, ssa-miR-462a-3p
extended synaptotagmin-1-like (LOC106572666)	ESYT1	ssa-miR-2188-3p, ssa-miR-731-5p
ETS translocation variant 4-like (LOC106589303)	ETV4	ssa-miR-2188-5p
sperm acrosome membrane-associated protein 4-like (LOC110500594), transcript variant X2	ETV6	ssa-miR-33b-3p
protein eva-1 homolog B-like (LOC106605123), transcript variant X4	EVA1B	ssa-miR-21b-3p
Exosome complex exonuclease MTR3 (exos6)	EXOS6	ssa-miR-22a-3p
6-phosphofructo-2-kinase/fructose-2,6-biphosphatase 4 (f264), transcript variant X2	F264	ssa-miR-21b-3p
gastrotropin-like (LOC106611950)	FABP6	ssa-miR-101a-3p, ssa-miR-150-5p, ssa-miR-21b-3p
delta-6 fatty acyl desaturase-like (d6fadc)	FADSD5	ssa-miR-21a-5p
protein FAM117A-like (LOC106601604), transcript variant X2	FAM117A	ssa-miR-214-3-3p
family with sequence similarity 46, member C (fam46c), transcript variant X2	FAM46C	ssa-miR-139-5p
protein FAM65B-like (LOC106570560)	FAM65B	ssa-miR-155-5p, ssa-miR-2188-3p
fatty acid synthase-like (LOC106589612), transcript variant X4	FASN	ssa-miR-29b-3p
high affinity immunoglobulin gamma Fc receptor I-like (LOC106580961), transcript variant X2	FCGR1A	ssa-miR-139-5p, ssa-miR-101a-3p, ssa-miR-725-3p
Fc receptor-like protein 2 (LOC106599962)	FCGR2B	ssa-miR-214-3-3p, ssa-miR-26d-5p, ssa-miR-33b-3p
mitochondrial fission 1 protein-like (LOC106577644)	FIS1	ssa-miR-21b-3p, ssa-miR-22a-3p
peptidyl-prolyl cis-trans isomerase FKBP1A-like (LOC106566440)	FKBP1A	ssa-miR-33b-3p
fibronectin-like (LOC106582526), transcript variant X3	FN1	ssa-miR-novel-16-5p
fibronectin-like (LOC106582526), transcript variant X3	FN1	ssa-miR-155-5p
forkhead box protein K2-like (LOC106578866)	FOXK2	ssa-miR-21b-3p, ssa-miR-146a-5p, ssa-miR-146b-5p, ssa-miR-182-5p
forkhead box protein P1-B-like (LOC106565737), transcript variant X10	FOXP1	ssa-miR-462a-3p, ssa-let-7b-3p, ssa-miR-novel-16-5p, ssa-miR-24ac-3p, ssa-miR-2188-5p
forkhead box protein P4-like (LOC106583051), transcript variant X9	FOXP4	ssa-miR-33b-3p
fibrous sheath CABYR-binding protein-like (LOC106581902), transcript variant X2	FSCB	ssa-miR-187-3p
fucosidase, alpha-L- 2, plasma (fuca2)	FUCA2	ssa-miR-187-3p, ssa-miR-725-3p, ssa-miR-182-5p, ssa-miR-181a-5p, ssa-miR-139-5p
G0/G1 switch protein 2-like (LOC106565122)	G0S2	ssa-miR-214-3-3p
Growth arrest and DNA-damage-inducible protein GADD45 gamma (ga45g)	GA45G	ssa-miR-187-3p
growth arrest and DNA damage-inducible protein GADD45 gamma-like (LOC106585195)	GADD45G	ssa-miR-22a-3p
glutamate decarboxylase like 1 (gadl1)	GADL1	ssa-miR-21b-3p, ssa-miR-725-3p
galactosylceramidase (galc)	GALC	ssa-miR-21b-3p
galactokinase 1 (galk1), transcript variant X3	GALK1	ssa-miR-2188-3p, ssa-miR-731-5p, ssa-miR-21b-3p
GATA-binding factor 2-like (LOC106582882), transcript variant X3	GATA1	ssa-miR-139-5p, ssa-miR-29b-3p, ssa-miR-101a-3p
glucosidase, beta [bile acid] 2 (gba2), transcript variant X15	GBA2	ssa-miR-214-1-3p, ssa-miR-725-3p
interferon-induced guanylate-binding protein 1-like (LOC106582501)	GBP1	ssa-miR-139-5p
tail-anchored protein insertion receptor WRB-like (LOC106612989)	GET1	ssa-miR-146b-3p, ssa-miR-146a-3-3p, ssa-miR-146a-1-3p, ssa-miR-181a-5p, ssa-miR-139-5p, ssa-miR-214-1-3p
zinc finger protein Gfi-1b-like (LOC106565457)	GFI1B	ssa-miR-22a-3p, ssa-miR-725-3p, ssa-miR-24ac-3p, ssa-miR-26a-5p, ssa-miR-26d-5p, ssa-miR-21a-5p, ssa-miR-146b-5p, ssa-miR-146a-5p, ssa-miR-29b-3p
gamma-glutamyl hydrolase-like (LOC106580573)	GGH	ssa-miR-214-1-3p, ssa-miR-2188-3p, ssa-miR-29b-3p
immune-associated nucleotide-binding protein 13-like (LOC110485526), transcript variant X2	GIMAP13	ssa-miR-21b-3p
N-acetylglucosamine-6-sulfatase (gl6s)	GL6S	ssa-miR-150-5p
Glucocorticoid-induced transcript 1 protein (glci1)	GLCI1	ssa-miR-novel-16-5p, ssa-miR-155-5p
glycine dehydrogenase [decarboxylating], mitochondrial-like (LOC106585394)	GLDC	ssa-let-7b-3p
glyoxalase domain-containing protein 4-like (LOC106612786)	GLOD4	ssa-miR-210-1-5p
glutaredoxin 5 homolog [S. cerevisiae] (glrx5)	GLRX5	ssa-miR-22a-3p, ssa-miR-24ac-3p, ssa-miR-181a-5p
glutaminase kidney isoform, mitochondrial-like (LOC106575215), transcript variant X1	GLS	ssa-miR-181a-5p
GDP-mannose 4,6-dehydratase (gmds)	GMDS	ssa-miR-725-3p
guanine nucleotide-binding protein subunit beta-4 (LOC106613499)	GNB4	ssa-miR-9a-5p, ssa-miR-725-3p, ssa-miR-21b-3p, ssa-miR-29b-3p, ssa-miR-139-5p, ssa-miR-101a-3p
platelet glycoprotein Ib alpha chain-like (LOC110500812)	GP1BA	ssa-miR-26d-5p, ssa-miR-139-5p, ssa-miR-182-5p
integral membrane protein GPR137B-like (LOC106586117)	GPR137B	ssa-miR-155-5p
integral membrane protein GPR155-like (LOC106581752)	GPR155	ssa-miR-21b-3p
G-protein coupled receptor 4-like (LOC106589684), transcript variant X2	GPR4	ssa-miR-101a-3p, ssa-miR-26d-5p
probable G-protein coupled receptor 97 (LOC106562050)	GPR97	ssa-miR-214-3-3p, ssa-miR-22a-3p, ssa-miR-2188-3p
GRAM domain containing 3 (gramd3), transcript variant X2	GRAMD3	ssa-miR-139-5p, ssa-miR-101a-3p
GRAM domain containing 4 (gramd4), transcript variant X5	GRAMD4	ssa-miR-21a-5p, ssa-miR-181a-5p
protein lifeguard 1-like (LOC106569422), transcript variant X3	GRINA	ssa-miR-novel-16-5p
G protein-coupled receptor kinase 5-like (LOC106580577), transcript variant X3	GRK5	ssa-miR-725-3p
granulins-like (LOC106588950), transcript variant X2	GRN	ssa-miR-182-5p, ssa-miR-214-1-3p, ssa-miR-155-5p, ssa-let-7b-3p
gelsolin-like (LOC106584171), transcript variant X2	GSN	ssa-miR-33b-3p, ssa-miR-29b-1-5p
transmembrane protein 14A-like (LOC106612567)	GSTA2	ssa-miR-2188-3p, ssa-miR-214-3-3p
glutathione S-transferase omega 1 (gsto1)	GSTO1	ssa-miR-2188-3p
heat-stable enterotoxin receptor-like (LOC106607156)	GUCY2C	ssa-miR-101a-3p, ssa-miR-725-3p
PTB domain-containing engulfment adapter protein 1-like (LOC106575714), transcript variant X5	GULP1	ssa-let-7b-3p, ssa-miR-146a-1-3p, ssa-miR-26d-5p
Glyoxylate reductase (gyar)	GYAR	ssa-miR-155-5p, ssa-miR-214-1-3p
granzyme K-like (LOC106565782)	GZMK	ssa-miR-2188-3p, ssa-miR-146a-1-3p, ssa-miR-146b-3p, ssa-miR-210-1-5p
histone H1x (LOC106565554)	H1FX	ssa-miR-21b-3p, ssa-miR-210-1-5p
MHC class II beta chain (oncmyk-dab)	H2EB1	ssa-miR-21b-3p, ssa-miR-187-3p, ssa-miR-214-3-3p, ssa-miR-101a-3p, ssa-miR-214-1-3p
Intracellular hyaluronan-binding protein 4 (habp4)	HABP4	ssa-miR-26a-5p, ssa-miR-101a-3p
3-hydroxyacyl-CoA dehydratase 4 (hacd4), transcript variant X1	HACD4	ssa-miR-29b-1-5p, ssa-miR-21a-5p
hydroxyacyl-CoA dehydrogenase (hadh)	HADH	ssa-miR-101a-3p
hyaluronan and proteoglycan link protein 2-like (LOC106580773), transcript variant X7	HAPLN2	ssa-miR-139-5p
histidine--tRNA ligase, cytoplasmic-like (LOC106611772), transcript variant X2	HARS	ssa-miR-22a-3p, ssa-miR-101a-3p
hepatitis A virus cellular receptor 1 homolog (LOC106603908)	HAVCR1	ssa-miR-181a-5p, ssa-miR-725-3p
interferon regulatory factor 7B (irf7b)	HBA4	ssa-miR-2188-5p
proheparin-binding EGF-like growth factor (LOC106603916)	HBEGF	ssa-miR-2188-3p, ssa-miR-150-5p
hydroxycarboxylic acid receptor 2-like (LOC106576755)	HCAR2	ssa-miR-26a-5p
host cell factor 2-like (LOC106576182)	HCFC2	ssa-let-7b-3p, ssa-miR-181a-5p, ssa-miR-181a-5p
Histone deacetylase 2 (hdac2)	HDAC2	ssa-miR-29b-3p, ssa-miR-22a-3p, ssa-miR-182-5p
HEAT repeat containing 1 (heatr1)	HEATR1	ssa-miR-21b-3p
Uroporphyrinogen-III synthase (hem4)	HEM4	ssa-miR-181a-5p
HEPACAM family member 2-like (LOC106578702), transcript variant X3	HEPACAM2	ssa-miR-22a-3p, ssa-miR-33b-3p
beta-hexosaminidase subunit beta-like (LOC106568911), transcript variant X3	HEXB	ssa-miR-24ac-3p
HIRA interacting protein 3 (hirip3)	HIRIP3	ssa-miR-2188-5p, ssa-miR-21b-3p, ssa-miR-187-3p, ssa-miR-181a-5p
histone H1-like (LOC106585833)	HIST1H1C	ssa-miR-22a-3p, ssa-miR-731-5p, ssa-miR-146a-3-3p, ssa-miR-146b-3p, ssa-miR-146a-1-3p
H2.0-like homeobox protein (LOC106607589), transcript variant X1	HLX	ssa-miR-214-3-3p, ssa-miR-462a-3p, ssa-miR-2188-5p, ssa-miR-146d-5p, ssa-miR-21a-5p
hematological and neurological expressed 1 protein-like (LOC106564668)	HN1L	ssa-miR-214-1-3p
histamine N-methyltransferase (hnmt), transcript variant X2	HNMT	ssa-miR-462a-3p
heparanase (hpse)	HPSE	ssa-miR-26a-5p, ssa-miR-26d-5p
78 kDa glucose-regulated protein-like (LOC106567149)	HSPA5	ssa-miR-214-3-3p
stress-70 protein, mitochondrial (LOC106604950)	HSPA9	ssa-miR-200ae-3p
small heat shock protein-like (hspb6l)	HSPB6L	ssa-miR-200ae-3p
hyaluronidase-1-like (LOC106565982)	HYAL1	ssa-miR-181a-5p, ssa-miR-29b-1-5p, ssa-miR-24ac-3p
hydroxypyruvate isomerase (hyi)	HYI	ssa-miR-725-3p, ssa-miR-146a-1-3p
Calpastatin (ical), transcript variant X28	ICAL	ssa-miR-214-3-3p
DNA-binding protein inhibitor ID-3-A-like (LOC106610662)	ID3	ssa-miR-181a-5p
isocitrate dehydrogenase [NAD] subunit gamma, mitochondrial-like (LOC106567023), transcript variant X2	IDH3G	ssa-miR-139-5p
iduronidase, alpha-L- (idua), transcript variant X2	IDUA	ssa-miR-2188-3p, ssa-miR-21b-3p
immediate early response gene 5-like protein (LOC106562884)	IER5	ssa-miR-181a-5p,ssa-miR-725-3p
interferon-induced protein 44-like (LOC106565178)	IFI44	ssa-miR-214-3-3p, ssa-miR-21b-3p
interferon induced with helicase C domain 1 (ifih1), transcript variant X2	IFIH1	ssa-miR-214-3-3p, ssa-miR-29b-3p
interferon-induced protein with tetratricopeptide repeats 5-like (LOC106578964)	IFIT5	ssa-miR-210-1-5p, ssa-miR-22a-3p
immunoglobulin kappa light chain-like (LOC110528900)	IGKV1D-39	ssa-miR-462a-3p
immunoglobulin kappa light chain-like (LOC110528900)	IGLC	ssa-miR-200ae-3p, ssa-miR-146a-5p
Ig heavy chain Mem5-like (LOC106606375)	IGLL1	ssa-miR-2188-3p, ssa-miR-182-5p, ssa-miR-21b-3p, ssa-miR-214-1-3p
immunoglobulin superfamily, member 8 (igsf8)	IGSF8	ssa-miR-187-3p
interleukin-1 beta (LOC100136449)	IL1B	ssa-miR-139-5p, ssa-miR-24ac-3p, ssa-miR-725-3p
interleukin-1 receptor-like protein (il-1rl)	IL1RL	ssa-miR-novel-16-5p
interleukin 2 receptor subunit beta (il2rb)	IL2RB	ssa-miR-182-5p
L-amino-acid oxidase-like (LOC106612549), transcript variant X2	IL4I1	ssa-miR-22a-3p
integrin linked kinase (ilk)	ILK	ssa-miR-731-5p, ssa-miR-725-3p
insulin-induced gene 1 protein-like (LOC106578605)	INSIG1	ssa-miR-novel-5-5p, ssa-miR-181a-5p
inositol hexakisphosphate kinase 2-like (LOC106565564)	IP6K2	ssa-miR-22a-3p, ssa-miR-725-3p, ssa-miR-novel-16-5p, ssa-miR-139-5p, ssa-miR-29b-3p, ssa-miR-24ac-3p
IQ motif containing C (iqcc)	IQCC	ssa-miR-214-3-3p
ras GTPase-activating-like protein IQGAP1 (LOC106580416), transcript variant X2	IQGAP2	ssa-miR-214-3-3p, ssa-miR-214-1-3p, ssa-miR-146b-5p, ssa-miR-146d-5p
interferon regulatory factor 3 (irf-3)	IRF3	ssa-miR-21b-3p
interferon regulatory factor 8-like (LOC106562284), transcript variant X4	IRF8	ssa-miR-29b-3p, ssa-miR-novel-16-5p, ssa-miR-139-5p, ssa-miR-29b-3p, ssa-miR-novel-16-5p, ssa-miR-139-5p
T-cell immunomodulatory protein-like (LOC106587292)	ITFG1	ssa-miR-210-1-5p, ssa-miR-214-3-3p, ssa-miR-21b-3p, ssa-miR-101a-3p, ssa-miR-126-3p_armshift
molybdopterin synthase catalytic subunit-like (LOC106561814)	ITGA2	ssa-miR-181a-5p, ssa-miR-21b-3p
integrin, alpha 4 [antigen CD49D, alpha 4 subunit of VLA-4 receptor] (itga4)	ITGA4	ssa-miR-21b-3p, ssa-miR-725-3p
integrin beta-5-like (LOC106586391), transcript variant X2	ITGB5	ssa-miR-214-1-3p, ssa-miR-725-3p
inositol-trisphosphate 3-kinase C-like (LOC110507392), transcript variant X2	ITPKC	ssa-miR-181a-5p
inositol 1,4,5-trisphosphate receptor type 1-like (LOC106565749), transcript variant X18	ITPR1	ssa-miR-214-1-3p
inositol 1,4,5-trisphosphate receptor type 1-like (LOC106565749), transcript variant X18	ITPR1	ssa-miR-181a-5p
isovaleryl-CoA dehydrogenase, mitochondrial-like (LOC106608228)	IVD	ssa-miR-101a-3p, ssa-miR-33b-3p
hematological and neurological expressed 1 protein-like (LOC106587125)	JPT1A	ssa-miR-139-5p
transcription factor AP-1-like (LOC106613963)	JUN	ssa-miR-214-3-3p, ssa-miR-214-1-3p, ssa-miR-2188-3p, ssa-miR-214-3-3p, ssa-miR-725-3p, ssa-miR-210-1-5p
junction plakoglobin-like (LOC106600820), transcript variant X2	JUP	ssa-miR-24ac-3p
transmembrane protein 43 (tmem43)	KAL6B	ssa-miR-139-5p, ssa-miR-214-3-3p, ssa-miR-214-1-3p
shaker-related potassium channel tsha2-like (LOC106594098)	KCNA6	ssa-miR-214-3-3p, ssa-miR-33b-3p
KDEL [Lys-Asp-Glu-Leu] containing 1 (kdelc1)	KDELC1	ssa-miR-22a-3p
lysine [K]-specific demethylase 5A (kdm5a), transcript variant X6	KDM5A	ssa-miR-2188-3p
KIAA0226-like ortholog (kiaa0226l), transcript variant X2	KIAA226L	ssa-miR-146d-5p, ssa-miR-146a-5p, ssa-miR-146b-5p
kinase D-interacting substrate of 220 kDa-like (LOC106610701), transcript variant X5	KIDINS220	ssa-miR-2188-3p, ssa-miR-214-3-3p, ssa-miR-214-1-3p, ssa-miR-29b-3p
kinesin light chain 4 (klc4), transcript variant X1	KLC4	ssa-miR-725-3p, ssa-miR-214-3-3p, ssa-let-7b-3p
Krueppel-like factor 2 (LOC106613686)	KLF2	ssa-miR-181a-5p, ssa-miR-novel-16-5p, ssa-miR-29b-3p
Krueppel-like factor 9 (LOC106585715), transcript variant X2	KLF9	ssa-miR-214-3-3p, ssa-miR-155-5p, ssa-miR-210-1-5p
kynurenine 3-monooxygenase-like (LOC106604861), transcript variant X2	KMO	ssa-miR-725-3p, ssa-miR-150-5p, ssa-miR-novel-16-5p
importin subunit alpha-1-like (LOC106601395)	KPNA2	ssa-miR-725-3p, ssa-miR-22a-3p
ragulator complex protein LAMTOR5-like (LOC106566397), transcript variant X4	LAMTOR5	ssa-miR-29b-1-5p
protein LBH-like (LOC106611122)	LBH	ssa-miR-181a-5p
digestive cysteine proteinase 1 (LOC100846955)	LCP1	ssa-miR-182-5p
Lectin (leca)	LECA	ssa-miR-731-5p
VHSV-induced protein-9 (lgals9), transcript variant X1	LGALS9	ssa-miR-21b-3p
Lysosomal acid lipase/cholesteryl ester hydrolase (lich)	LICH	ssa-miR-725-3p, ssa-miR-9a-5p, ssa-miR-150-5p
SEC31 homolog A, COPII coat complex component (sec31a), transcript variant X11	LIN54	ssa-let-7b-3p, ssa-miR-21b-3p
endothelial lipase-like (LOC106585939)	LIPG	ssa-miR-725-3p
Lipase member H (liph)	LIPH	ssa-miR-210-1-5p
Hormone-sensitive lipase (lips)	LIPS	ssa-miR-29b-1-5p, ssa-miR-725-3p
lethal[2] giant larvae protein homolog 2-like (LOC106589453), transcript variant X3	LLGL2	ssa-miR-139-5p, ssa-miR-101a-3p, ssa-miR-214-3-3p, ssa-miR-214-1-3p
lysophosphatidic acid receptor 4-like (LOC106581285)	LPAR4	ssa-miR-181a-5p
lipoprotein lipase-like (LOC106573546)	LPL	ssa-miR-2188-3p, ssa-miR-182-5p, ssa-miR-146a-3-3p
leucine rich repeat [in FLII] interacting protein 2 (lrrfip2), transcript variant X1	LRRFIP2	ssa-miR-22a-3p, ssa-miR-2188-3p
leucine rich repeat [in FLII] interacting protein 2 (lrrfip2), transcript variant X1	LRRFIP2	ssa-miR-2188-3p
non-muscle caldesmon-like (LOC106561013), transcript variant X4	LSP1A	ssa-miR-462a-3p
lanosterol synthase [2,3-oxidosqualene-lanosterol cyclase] (lss)	LSS	ssa-miR-214-1-3p, ssa-miR-21b-3p
Leukotriene A-4 hydrolase (lkha4)	LTA4H	ssa-miR-22a-3p
leukotriene B4 receptor 1-like (LOC110500433)	LTB4R	ssa-miR-24ac-3p, ssa-miR-725-3p, ssa-miR-181a-5p, ssa-miR-725-3p
v-yes-1 Yamaguchi sarcoma viral related oncogene homolog (lyn)	LYN	ssa-miR-novel-16-5p
mucosa-associated lymphoid tissue lymphoma translocation protein 1-like (LOC106561168)	MALT3	ssa-miR-146a-5p, ssa-miR-146b-5p, ssa-miR-146d-5p
mitogen-activated protein kinase kinase kinase kinase 1 (map4k1)	MAP4K1	ssa-miR-29b-3p, ssa-miR-2188-5p, ssa-miR-139-5p, ssa-miR-24ac-3p, ssa-miR-29b-3p, ssa-miR-731-5p
megakaryocyte-associated tyrosine-protein kinase-like (LOC106573821), transcript variant X4	MATK	ssa-miR-725-3p
protein max-like (LOC106571089)	MAX	ssa-let-7b-3p
membrane-bound O-acyltransferase domain-containing protein 2-like (LOC106607658), transcript variant X3	MBOAT2	ssa-miR-9a-5p, ssa-miR-214-3-3p, ssa-miR-2188-3p
multiple C2 and transmembrane domain-containing protein 1-like (LOC106563084), transcript variant X5	MCTP1	ssa-miR-462a-3p
mitochondrial calcium uniporter regulator 1 (mcur1), transcript variant X2	MCUR1	ssa-miR-725-3p, ssa-let-7b-3p, ssa-miR-24ac-3p, ssa-miR-21b-3p
chromatin modification-related protein MEAF6 (LOC106589015), transcript variant X3	MEAF6	ssa-miR-21b-3p, ssa-miR-150-5p, ssa-let-7b-3p
mediator of RNA polymerase II transcription subunit 13-like (LOC106613001), transcript variant X2	MED13	ssa-let-7b-3p
mediator of RNA polymerase II transcription subunit 16-like (LOC106613614), transcript variant X3	MED16	ssa-miR-181a-5p
Methylosome protein 50 (mep50)	MEP50	ssa-miR-novel-16-5p, ssa-miR-200ae-3p
methionine aminopeptidase 2-like (LOC106573055), transcript variant X3	METAP2	ssa-miR-214-3-3p
UNC93-like protein MFSD11 (mfs11)	MFS11	ssa-miR-182-5p, ssa-miR-146a-1-3p, ssa-miR-26d-5p
protein-methionine sulfoxide oxidase MICAL2-like (LOC106562102), transcript variant X3	MICAL2	ssa-miR-214-1-3p
calcium uptake protein 2, mitochondrial-like (LOC110533500)	MICU2	ssa-miR-214-1-3p, ssa-miR-21a-5p, ssa-miR-101a-3p
probable E3 ubiquitin-protein ligase makorin-2 (LOC106566991), transcript variant X3	MKRN2	ssa-miR-29b-3p, ssa-miR-101a-3p, ssa-miR-26a-5p
complement C1q-like protein 2 (LOC106601033)	MLCK	ssa-miR-181a-5p, ssa-miR-24ac-3p
collagenase 3-like (LOC106581219)	MMP13	ssa-miR-novel-16-5p
matrix metalloproteinase-14-like (LOC106569443)	MMP14	ssa-miR-214-1-3p, ssa-miR-462a-3p, ssa-miR-2188-3p, ssa-miR-21b-3p
collagenase 3-like (LOC106567923)	MMP30	ssa-miR-21b-3p, ssa-miR-214-3-3p
MMS19 nucleotide excision repair protein homolog (LOC106589352), transcript variant X2	MMS19	ssa-miR-21b-3p, ssa-miR-24ac-3p
meiotic nuclear divisions 1 (mnd1)	MND1	ssa-miR-725-3p, ssa-miR-2188-3p, ssa-miR-181a-5p
MOB kinase activator 1A (LOC106580353)	MOB1A	ssa-miR-725-3p, ssa-miR-200ae-3p, ssa-miR-33b-3p
MOB-like protein phocein (LOC106586370), transcript variant X3	MOB4	ssa-miR-novel-16-5p, ssa-miR-182-5p, ssa-miR-2188-3p
mitochondrial pyruvate carrier 2-like (LOC106586746)	MPC2	ssa-miR-146a-1-3p, ssa-miR-21b-3p
28S ribosomal protein S7, mitochondrial-like (LOC106606611)	MRPS7	ssa-miR-150-5p
C-C motif chemokine 19-like (LOC106565855)	MTHFD2	ssa-miR-214-3-3p, ssa-miR-2188-3p, ssa-miR-181a-5p
myotubularin-related protein 9-like (LOC106578739), transcript variant X8	MTMR9	ssa-miR-29b-1-5p
mucin-17-like (LOC106577892), transcript variant X2	MUC3A	ssa-miR-210-1-5p
Mul1b protein (mul1b)	MUL1B	ssa-miR-26a-5p, ssa-miR-155-5p, ssa-miR-29b-1-5p, ssa-miR-26d-5p, ssa-miR-210-1-5p
C-Myc-binding protein-like (LOC106589014), transcript variant X4	MYCBP	ssa-miR-33b-3p, ssa-miR-101a-3p, ssa-miR-2188-3p, ssa-miR-26a-5p
myosin-11 (LOC100380663), transcript variant X3	MYH11	ssa-miR-181a-5p, ssa-let-7b-3p, ssa-miR-novel-16-5p, ssa-miR-22a-3p, ssa-miR-214-3-3p, ssa-miR-182-5p
myosin regulatory light polypeptide 9 (LOC106590146), transcript variant X2	MYL9	ssa-miR-146a-1-3p, ssa-miR-146a-3-3p, ssa-miR-146b-3p, ssa-miR-33b-3p
N6-adenine-specific DNA methyltransferase 1 (n6mt1)	N6MT1	ssa-miR-181a-5p
alpha-N-acetylgalactosaminidase-like (LOC106605016)	NAGA	ssa-miR-139-5p, ssa-miR-22a-3p, ssa-miR-101a-3p
nicotinamide phosphoribosyltransferase (LOC100380855)	NAMPT	ssa-miR-725-3p, ssa-miR-182-5p, ssa-miR-2188-3p, ssa-miR-146a-1-3p, ssa-miR-146a-3-3p, ssa-miR-2188-3p, ssa-miR-146b-3p, ssa-miR-101a-3p, ssa-miR-2188-5p
nicotinamide phosphoribosyltransferase-like (LOC106565851)	NAMPT2	ssa-miR-725-3p, ssa-miR-214-3-3p,ssa-miR-214-1-3p, ssa-miR-29b-3p
nck-associated protein 1-like (LOC106582262), transcript variant X7	NCKAP1	ssa-miR-214-3-3p
nuclear receptor coactivator 7-like (LOC106571501), transcript variant X4	NCOA7	ssa-miR-200ae-3p, ssa-miR-731-5p, ssa-miR-725-3p, ssa-miR-139-5p, ssa-miR-24ac-3p, ssa-miR-101a-3p
WNT1-inducible-signaling pathway protein 1-like (LOC106588972)	NDRG1	ssa-miR-214-3-3p, ssa-miR-181a-5p, ssa-miR-24ac-3p
protein NDRG3-like (LOC106572081), transcript variant X8	NDRG3	ssa-let-7b-3p, ssa-miR-181a-5p, ssa-miR-101a-3p, ssa-miR-181a-5p, ssa-miR-214-1-3p, ssa-miR-214-3-3p
NADH dehydrogenase [ubiquinone] 1 alpha subcomplex subunit 1-like (LOC106604444)	NDUFA1	ssa-miR-21a-5p, ssa-miR-26d-5p, ssa-miR-26a-5p
nectin-2-like (LOC106605406), transcript variant X2	NECTIN2	ssa-miR-33b-3p, ssa-miR-181a-5p, ssa-miR-21b-3p
serine/threonine-protein kinase Nek6-like (LOC106570951)	NEK6	ssa-miR-novel-16-5p
cathepsin Z-like (LOC106583261), transcript variant X2	NELFD	ssa-miR-139-5p, ssa-miR-33b-3p
nuclear transcription factor Y subunit alpha-like (LOC106566364), transcript variant X7	NFYA	ssa-miR-novel-5-5p
NHS-like protein 2 (LOC106602950), transcript variant X6	NHSL2	ssa-miR-101a-3p
niban-like protein 1 (LOC106585213)	NIBAN2	ssa-miR-182-5p, ssa-miR-29b-3p
protein NLRC5-like (LOC106560850), transcript variant X3	NLRC5	ssa-miR-181a-5p
NMD3 homolog [S. cerevisiae] (nmd3)	NMD3	ssa-miR-novel-16-5p
glycylpeptide N-tetradecanoyltransferase 1 (LOC100380640), transcript variant X7	NMT1	ssa-miR-21b-3p, ssa-miR-novel-16-5p
nucleophosmin/nucleoplasmin 3 (npm3)	NO29	ssa-miR-2188-5p
noggin 1 (nog1)	NOG1	ssa-miR-731-5p, ssa-miR-29b-3p
Nucleolar protein 5A (nol5a)	NOL5A	ssa-miR-150-5p, ssa-miR-210-1-5p
Nucleosome assembly protein 1-like 1 (np1l1)	NP1L1	ssa-miR-21b-3p, ssa-miR-210-1-5p, ssa-miR-214-3-3p, ssa-miR-725-3p
N-acetylneuraminate pyruvate lyase (npl)	NPL	ssa-miR-novel-5-5p, ssa-miR-101a-3p
Nucleophosmin (npm)	NPM	ssa-miR-214-3-3p, ssa-miR-181a-5p
nuclear receptor subfamily 1 group D member 1-like (LOC106565463), transcript variant X2	NR1D1	ssa-miR-725-3p
nuclear receptor-interacting protein 2-like (LOC106576286)	NRIP2	ssa-miR-214-3-3p, ssa-miR-2188-5p, ssa-miR-146b-5p, ssa-miR-146d-5p
NADP+--arginine ADP-ribosyltransferase 1 (nrt1)	NRT1	ssa-miR-462a-3p
neurexin 1 (nrxn1), transcript variant X16	NRXN1	ssa-miR-462a-3p
sterol-4-alpha-carboxylate 3-dehydrogenase, decarboxylating-like (LOC106612199)	NSDHL	ssa-miR-210-1-5p
N-terminal Xaa-Pro-Lys N-methyltransferase 1 (ntmt1), transcript variant X3	NTMT1	ssa-miR-181a-5p
NEDD8 ultimate buster 1-like (LOC106590377), transcript variant X5	NUB1	ssa-miR-155-5p, ssa-miR-146a-5p, ssa-miR-214-1-3p, ssa-miR-21b-3p, ssa-miR-146b-5p, ssa-miR-146d-5p
numb-like protein (LOC106580830), transcript variant X3	NUMBL	ssa-miR-novel-16-5p, ssa-miR-181a-5p
nucleoporin 54 (nup54)	NUP54	ssa-miR-2188-3p
O-acetyl-ADP-ribose deacetylase 1-like (LOC106567351)	OARD1	ssa-miR-182-5p
POU domain class 2-associating factor 1 (obf1)	OBF1	ssa-miR-214-3-3p, ssa-miR-101a-3p
ornithine decarboxylase 1-like (LOC106611136)	ODC1	ssa-miR-21b-3p
obg-like ATPase 1 (LOC106586238), transcript variant X2	OLA1	ssa-miR-101a-3p, ssa-miR-181a-5p
olfactory receptor 52B2-like (LOC106577637)	OR52B2	ssa-miR-146a-1-3p, ssa-miR-210-1-5p
oxysterol-binding protein-related protein 9-like (LOC106613904), transcript variant X7	OSBPL9	ssa-miR-novel-16-5p
oxoeicosanoid [OXE] receptor 1 (oxer1), transcript variant X2	OXER1	ssa-miR-29b-3p
purinergic receptor P2Y, G-protein coupled, 11 (p2ry11)	P2RY11	ssa-miR-2188-3p
Arginase-1 (argi1)	P4HA1	ssa-miR-2188-3p, ssa-miR-21b-3p, ssa-let-7b-3p, ssa-miR-146d-5p, ssa-miR-146a-5p, ssa-miR-146b-5p
polyadenylate-binding protein 4-like (LOC106610810)	PABPC4	ssa-miR-9a-5p, ssa-miR-21a-5p, ssa-miR-9a-5p
Glucagon family neuropeptides (paca)	PACA	ssa-miR-101a-3p, ssa-miR-182-5p, ssa-miR-139-5p
protein kinase C and casein kinase substrate in neurons protein 2-like (LOC106579238), transcript variant X2	PACSIN2	ssa-let-7b-3p, ssa-miR-725-3p, ssa-miR-181a-5p
platelet-activating factor acetylhydrolase IB subunit gamma-like (LOC106578751), transcript variant X9	PAFAH1B3	ssa-miR-101a-3p
phosphoprotein associated with glycosphingolipid-enriched microdomains 1-like (LOC106588814), transcript variant X4	PAG1	ssa-miR-2188-3p
bifunctional 3'-phosphoadenosine 5'-phosphosulfate synthase 2-like (LOC106577008)	PAPSS2	ssa-miR-214-3-3p, ssa-miR-725-3p, ssa-miR-101a-3p
Proteinase-activated receptor 2 (par2)	PAR2	ssa-miR-novel-16-5p
poly [ADP-ribose] polymerase 12-like (LOC106573172)	PARP12	ssa-miR-181a-5p, ssa-miR-139-5p
poly [ADP-ribose] polymerase 9-like (LOC106589450), transcript variant X2	PARP9	ssa-miR-146a-1-3p, ssa-miR-182-5p, ssa-miR-24ac-3p, ssa-miR-101a-3p, ssa-miR-214-1-3p, ssa-miR-731-5p, ssa-miR-146b-3p
phosphodiesterase 3B, cGMP-inhibited (pde3b), transcript variant X3	PDE3B	ssa-miR-214-1-3p, ssa-miR-139-5p
PDZ and LIM domain protein 1 (pdli1)	PDLI1	ssa-miR-9a-5p
3-phosphoinositide-dependent protein kinase 1-like (LOC106607353), transcript variant X5	PDPK1	ssa-miR-181a-5p, ssa-miR-2188-3p
peroxisomal trans-2-enoyl-CoA reductase (pecr)	PECR	ssa-miR-101a-3p
xaa-Pro dipeptidase-like (LOC106562343)	PEPD	ssa-miR-214-3-3p
PERP, TP53 apoptosis effector (perp)	PERP	ssa-miR-731-5p, ssa-miR-139-5p, ssa-miR-150-5p
6-phosphofructo-2-kinase/fructose-2,6-bisphosphatase 2-like (LOC106566908), transcript variant X2	PFKFB2	ssa-miR-155-5p
6-phosphofructo-2-kinase/fructose-2,6-bisphosphatase 3-like (LOC106576192), transcript variant X2	PFKFB3	ssa-miR-2188-3p, ssa-miR-146a-1-3p, ssa-miR-146a-3-3p, ssa-let-7b-3p, ssa-miR-146b-3p, ssa-miR-2188-5p, ssa-miR-29b-3p, ssa-miR-731-5p, ssa-miR-24ac-3p
6-phosphofructo-2-kinase/fructose-2,6-bisphosphatase 4-like (LOC106565814), transcript variant X3	PFKFB4	ssa-miR-731-5p
putative homeodomain transcription factor 1 (LOC106565881), transcript variant X2	PHTF1	ssa-miR-2188-5p
Phosphatidylinositol-binding clathrin assembly protein (pica)	PICA	ssa-miR-33b-3p
phosphatidylinositol 4,5-bisphosphate 3-kinase catalytic subunit gamma isoform-like (LOC106576084)	PIK3CG	ssa-miR-9a-5p, ssa-miR-725-3p
phosphatidylinositol 3-kinase regulatory subunit alpha (LOC106567700), transcript variant X6	PIK3R1	ssa-miR-29b-3p, ssa-miR-725-3p, ssa-miR-150-5p, ssa-miR-181a-5p, ssa-miR-210-1-5p
phosphatidylinositol 3-kinase regulatory subunit gamma (LOC106584012), transcript variant X4	PIK3R3	ssa-miR-novel-16-5p, ssa-miR-214-1-3p, ssa-miR-139-5p
1-phosphatidylinositol 3-phosphate 5-kinase-like (LOC106586374), transcript variant X11	PIKFYVE	ssa-miR-214-3-3p, ssa-miR-214-1-3p
serine/threonine-protein kinase pim-1-like (LOC106566482)	PIM2	ssa-miR-novel-16-5p, ssa-miR-725-3p, ssa-miR-26a-5p, ssa-miR-2188-3p, ssa-miR-26d-5p, ssa-miR-462a-3p
serine/threonine-protein kinase pim-3-like (LOC106584572)	PIM3	ssa-miR-26a-5p, ssa-miR-181a-5p, ssa-miR-26d-5p
phosphatidylinositol 4-phosphate 5-kinase type-1 beta-like (LOC106580411), transcript variant X6	PIP5K1B	ssa-miR-731-5p
phosphatidylinositol 4-phosphate 5-kinase-like protein 1 (LOC106579975), transcript variant X7	PIP5KL1	ssa-miR-139-5p, ssa-miR-146d-5p, ssa-miR-2188-5p, ssa-miR-26d-5p, ssa-miR-26a-5p
cAMP-dependent protein kinase inhibitor gamma-like (LOC106572615), transcript variant X2	PKIG	ssa-miR-29b-3p
phospholipase B-like 1 (plbl1)	PLBL1	ssa-miR-214-1-3p
1-acyl-sn-glycerol-3-phosphate acyltransferase gamma (plcc)	PLCC	ssa-miR-146d-5p
inactive phospholipase C-like protein 2 (LOC106570537), transcript variant X2	PLCL2	ssa-miR-24ac-3p, ssa-miR-182-5p, ssa-miR-21b-3p
PI-PLC X domain-containing protein 1-like (LOC106613428)	PLCXD1	ssa-let-7b-3p
phospholipase D3-like (LOC110503597), transcript variant X2	PLD3	ssa-miR-24ac-3p
pleckstrin homology domain containing, family A [phosphoinositide binding specific] member 1 (plekha1), transcript variant X2	PLEKHA1	ssa-miR-214-3-3p
proline synthase co-transcribed bacterial homolog protein-like (LOC106572839), transcript variant X2	PLPBP	ssa-miR-2188-3p
phospholipid scramblase 2-like (LOC110531812), transcript variant X4	PLSCR1	ssa-miR-214-1-3p, ssa-miR-462a-3p, ssa-miR-2188-5p, ssa-miR-146b-5p, ssa-miR-146a-5p, ssa-miR-24ac-3p, ssa-miR-182-5p
plexin-D1-like (LOC106571875)	PLXND1	ssa-miR-2188-5p, ssa-miR-139-5p, ssa-miR-22a-3p, ssa-miR-182-5p, ssa-miR-725-3p, ssa-miR-101a-3p, ssa-miR-150-5p
Peptide-N4-N-acetyl-beta-D-glucosaminylasparagine amidase F (pngf)	PNGF	ssa-miR-187-3p, ssa-miR-181a-5p
partner of NOB1 homolog [S. cerevisiae] (pno1)	PNO1	ssa-miR-2188-5p
polymerase [RNA] II [DNA directed] polypeptide I, 14.5kDa (polr2i), transcript variant X1	POLR2I	ssa-miR-210-1-5p, ssa-miR-2188-3p
polymerase [RNA] III [DNA directed] polypeptide G like (polr3gl)	POLR3GL	ssa-miR-725-3p, ssa-let-7b-3p, ssa-miR-24ac-3p, ssa-miR-21b-3p
protection of telomeres 1 (pot1), transcript variant X5	POT1	ssa-miR-26a-5p, ssa-miR-26d-5p	,
inorganic pyrophosphatase-like (LOC106608436), transcript variant X2	PPA1	ssa-miR-214-1-3p
serine/threonine-protein phosphatase 2B catalytic subunit gamma isoform-like (LOC106580517), transcript variant X5	PPP3CC	ssa-miR-214-1-3p, ssa-miR-29b-1-5p
serine/threonine-protein phosphatase 4 regulatory subunit 3-like (LOC106607635), transcript variant X4	PPP4R3A	ssa-miR-9a-5p, ssa-miR-214-3-3p, ssa-miR-2188-3p
peroxisome proliferator-activated receptor gamma coactivator-related protein 1-like (LOC106576855)	PPRC1	ssa-miR-725-3p, ssa-miR-731-5p, ssa-miR-150-5p
proline dehydrogenase 1, mitochondrial-like (LOC106564257)	PRODH	ssa-miR-210-1-5p
Poly polymerase 12 (prp12)	PRP12	ssa-let-7b-3p
norrin-like (LOC106586792), transcript variant X4	PRR5L	ssa-miR-150-5p, ssa-miR-210-1-5p
proactivator polypeptide-like (LOC106585263)	PSAPL1	ssa-miR-214-3-3p, ssa-miR-181a-5p
Pleckstrin homology Sec7 and coiled-coil domains-binding protein (pscbp)	PSCBP	ssa-miR-181a-5p, ssa-miR-182-5p
Signal peptide peptidase-like 2A (psl2)	PSL2	ssa-miR-210-1-5p
proteasome activator complex subunit 4B-like (LOC106589746), transcript variant X2	PSME4	ssa-miR-725-3p, ssa-miR-22a-3p
phosphotriesterase related (pter)	PTER	ssa-miR-725-3p
tyrosine-protein phosphatase non-receptor type 12-like (LOC106572545), transcript variant X3	PTPN12	ssa-miR-214-3-3p, ssa-miR-139-5p
receptor-type tyrosine-protein phosphatase kappa-like (LOC106607755), transcript variant X1	PTPRK	ssa-miR-2188-5p
parvalbumin, thymic CPV3-like (LOC106606664)	PVALB	ssa-miR-novel-16-5p, ssa-miR-146a-1-3p
phosphorylase, glycogen [muscle] A (pygma)	PYGMA	ssa-miR-210-1-5p, ssa-miR-214-3-3p
partner of Y14 and mago B (LOC106567193)	PYM1	ssa-miR-21a-5p
protein quaking-like (LOC106605787), transcript variant X3	QKI	ssa-miR-2188-5p, ssa-miR-182-5p, ssa-miR-22a-3p
ras-related protein Rab-11B-like (LOC106573573)	RAB11B	ssa-miR-29b-3p, ssa-miR-200ae-3p, ssa-miR-725-3p
RAB42, member RAS oncogene family (rab42)	RAB42	ssa-miR-150-5p, ssa-miR-101a-3p, ssa-miR-29b-1-5p
RAB8A, member RAS oncogene family (rab8a)	RAB8A	ssa-miR-21a-5p, ssa-miR-2188-3p, ssa-miR-146a-1-3p, ssa-miR-214-3-3p, ssa-miR-novel-16-5p
RAB9A, member RAS oncogene family (rab9a)	RAB9A	ssa-miR-novel-5-5p, ssa-miR-21b-3p
guanine nucleotide exchange factor MSS4-like (LOC106565422)	RABIF	ssa-miR-210-1-5p
ras-related C3 botulinum toxin substrate 1 [rho family, small GTP binding protein Rac1] (rac1)	RAC1	ssa-miR-182-5p, ssa-miR-2188-3p, ssa-miR-139-5p, ssa-miR-725-3p
RAD18 E3 ubiquitin protein ligase (rad18), transcript variant X3	RAD18	ssa-miR-181a-5p
ras-associating and dilute domain-containing protein-like (LOC106606937)	RADIL	ssa-miR-725-3p, ssa-miR-21b-3p, ssa-miR-101a-3p
retinoic acid receptor alpha (LOC100136372), transcript variant X9	RARA	ssa-miR-214-3-3p, ssa-miR-101a-3p, ssa-miR-155-5p, ssa-miR-9a-5p
ras GTPase-activating protein nGAP-like (LOC106588395), transcript variant X3	RASAL2	ssa-miR-9a-5p
retinoblastoma-like protein 2 (LOC106562395)	RBL2	ssa-miR-21b-3p, ssa-miR-9a-5p, ssa-miR-2188-3p
RNA-binding protein 14-like (LOC106602978), transcript variant X2	RBM14	ssa-miR-210-1-5p, ssa-miR-21b-3p, ssa-miR-725-3p, ssa-miR-101a-3p, ssa-miR-139-5p, ssa-miR-29b-3p
RNA-binding protein 4B-like (LOC106577685), transcript variant X3	RBM4B	ssa-miR-731-5p, ssa-miR-181a-5p
retinol dehydrogenase 12-like (LOC106598856), transcript variant X3	RDH12	ssa-miR-2188-3p, ssa-let-7b-3p, ssa-miR-novel-16-5p
REV1, polymerase [DNA directed] (rev1)	REV1	ssa-miR-462a-3p, ssa-miR-2188-3p, ssa-miR-24ac-3p
RNA exonuclease 2 (rexo2)	REXO2	ssa-miR-24ac-3p, ssa-miR-462a-3p, ssa-miR-182-5p, ssa-miR-9a-5p
Replication protein A 70 kDa DNA-binding subunit (rfa1)	RFA1	ssa-miR-139-5p, ssa-miR-101a-3p, ssa-miR-200ae-3p
Phosphatidylinositol-specific phospholipase C X domain-containing protein 1 (plcx1)	RGN	ssa-miR-214-3-3p, ssa-miR-24ac-3p, ssa-let-7b-3p
ammonium transporter Rh type A-like (LOC106571195)	RHAG	ssa-miR-214-1-3p, ssa-miR-21a-5p, ssa-miR-24ac-3p
rhomboid domain containing 1 (rhbdd1), transcript variant X2	RHBD1	ssa-miR-2188-3p
regulating synaptic membrane exocytosis protein 2-like (LOC106579570), transcript variant X5	RIMS2	ssa-miR-210-1-5p, ssa-miR-9a-5p
ras and Rab interactor 2-like (LOC106602976), transcript variant X2	RIN2	ssa-miR-150-5p, ssa-miR-2188-3p, ssa-miR-181a-5p
NADH dehydrogenase 1 alpha subcomplex subunit 4 (ndua4)	RL13	ssa-miR-22a-3p
E3 ubiquitin-protein ligase RNF114-like (LOC106566575)	RNF114	ssa-miR-182-5p
E3 ubiquitin-protein ligase RNF138 (rn138)	RNF138	ssa-miR-139-5p
E3 ubiquitin-protein ligase RNF213-like (LOC106606438), transcript variant X4	RNF213	ssa-miR-novel-16-5p
Ribonuclease T2 (rnt2)	RNT2	ssa-miR-214-1-3p
ribosomal protein L18a (LOC100136354)	RPL18A	ssa-miR-181a-5p, ssa-miR-101a-3p
ribosomal RNA-processing protein 8-like (LOC106581208)	RRP8	ssa-miR-181a-5p
ring finger and SPRY domain containing 1 (rspry1)	RSPRY1	ssa-miR-2188-3p, ssa-miR-26a-5p, ssa-miR-26d-5p, ssa-miR-21b-3p
RUN and FYVE domain containing 2 (rufy2), transcript variant X2	RUFY2	ssa-miR-214-3-3p, ssa-miR-21b-3p, ssa-miR-182-5p
runt-related transcription factor 3-like (LOC106610817), transcript variant X4	RUNX3	ssa-miR-9a-5p, ssa-miR-21a-5p
retinoic acid receptor RXR-gamma-B-like (LOC106560629)	RXRG	ssa-miR-214-3-3p, ssa-miR-214-1-3p, ssa-miR-29b-3p, ssa-miR-9a-5p, ssa-miR-462a-3p, ssa-miR-462a-3p, ssa-let-7b-3p
Sodium-dependent phosphate transporter 1-A (s20aa)	S20AA	ssa-miR-2188-5p
sacsin-like (LOC106581114), transcript variant X2	SACS	ssa-miR-181a-5p
diamine acetyltransferase 1-like (LOC106579466), transcript variant X2	SAT1	ssa-miR-150-5p
scavenger receptor class F member 2-like (LOC106564266), transcript variant X2	SCARF2	ssa-miR-9a-5p, ssa-miR-200ae-3p
adseverin-like (LOC106570315), transcript variant X1	SCIN	ssa-miR-214-1-3p, ssa-miR-24ac-3p, ssa-miR-214-3-3p
45 kDa calcium-binding protein (LOC106572562)	SDF4	ssa-miR-182-5p
short chain dehydrogenase/reductase family 39U member 1 (sdr39u1)	SDR39U1	ssa-miR-2188-5p
protein transport protein Sec61 subunit gamma (LOC106590555), transcript variant X3	SEC61G	ssa-miR-21a-5p
signal transducer and activator of transcription 5B-like (LOC106607295)	SEL1L	ssa-miR-139-5p, ssa-miR-462a-3p
semaphorin-7A-like (LOC106562116), transcript variant X3	SEMA7A	ssa-miR-24ac-3p
sentrin-specific protease 7-like (LOC106582153), transcript variant X2	SENP7	ssa-miR-139-5p
#N/A	SEPT8	ssa-miR-101a-3p, ssa-miR-21b-3p
septin-7-like (LOC106560914), transcript variant X6	SEPTIN7	ssa-miR-2188-5p
serine incorporator 5-like (LOC106580398)	SERINC5	ssa-miR-182-5p, ssa-miR-214-3-3p, ssa-miR-214-1-3p
protein Z-dependent protease inhibitor-like (LOC106571703)	SERPINA10	ssa-miR-214-3-3p, ssa-miR-214-1-3p
sestrin-1-like (LOC106571802), transcript variant X2	SESN1	ssa-miR-182-5p, ssa-miR-725-3p, ssa-miR-29b-3p
protein lifeguard 3-like (LOC110530630)	SGCE	ssa-miR-200ae-3p
SH2 domain-containing protein 4A (sh24a)	SH24A	ssa-miR-200ae-3p, ssa-miR-725-3p
E3 ubiquitin-protein ligase Siah2 (LOC106603586), transcript variant X2	SIAH2	ssa-miR-2188-3p, ssa-miR-novel-16-5p
SID1 transmembrane family member 2-like (LOC106580818), transcript variant X4	SIDT2	ssa-miR-146a-1-3p, ssa-miR-214-3-3p, ssa-miR-725-3p, ssa-miR-214-1-3p, ssa-miR-146b-3p, ssa-miR-146a-3-3p
sialoadhesin-like (LOC106605608), transcript variant X2	SIGLEC1	ssa-miR-182-5p, ssa-miR-2188-5p
salt-inducible kinase 2 (sik2)	SIK2	ssa-miR-26a-5p, ssa-miR-26d-5p
src-like-adapter (LOC106588974)	SLA	ssa-miR-26d-5p, ssa-miR-139-5p, ssa-miR-26a-5p
solute carrier family 12 member 4-like (LOC106562414), transcript variant X2	SLC12A4	ssa-miR-146a-1-3p, ssa-miR-214-3-3p, ssa-miR-462a-3p
solute carrier family 12 member 9-like (LOC106613052)	SLC12A9	ssa-miR-101a-3p
solute carrier family 17 member 5 (slc17a5)	SLC17A5	ssa-miR-novel-16-5p, ssa-miR-182-5p
tricarboxylate transport protein, mitochondrial (LOC106568272)	SLC25A1	ssa-miR-21b-3p, ssa-miR-731-5p
solute carrier family 25 [mitochondrial carrier], member 16 (slc25a16), transcript variant X1	SLC25A16	ssa-miR-214-1-3p, ssa-miR-24ac-3p, ssa-miR-21b-3p, ssa-miR-139-5p, ssa-miR-2188-5p, ssa-miR-725-3p
solute carrier family 25 member 34-like (LOC106583468), transcript variant X2	SLC25A34	ssa-miR-novel-16-5p
solute carrier family 25, member 35 (slc25a35)	SLC25A35	ssa-miR-214-3-3p
solute carrier family 25 member 43-like (LOC106604722), transcript variant X3	SLC25A43	ssa-miR-200ae-3p
equilibrative nucleoside transporter 2-like (LOC106608683), transcript variant X2	SLC29A2	ssa-miR-26a-5p, ssa-miR-725-3p
solute carrier family 2, facilitated glucose transporter member 8-like (LOC106580030)	SLC2A8	ssa-miR-214-3-3p, ssa-miR-214-1-3p
solute carrier family 2 [facilitated glucose transporter], member 9 (slc2a9), transcript variant X5	SLC2A9	ssa-let-7b-3p
cell division cycle 26 homolog (cdc26)	SLC31A1	ssa-miR-2188-3p, ssa-miR-24ac-3p, ssa-miR-139-5p, ssa-miR-126-3p_armshift
solute carrier family 45 member 3-like (LOC106573195)	SLC45A3	ssa-miR-33b-3p, ssa-miR-214-3-3p
thymic stromal cotransporter homolog pseudogene (LOC106568581)	SLC46A2	ssa-miR-146a-1-3p, ssa-miR-146a-3-3p
band 3 anion exchange protein (LOC100380859)	SLC4A1	ssa-miR-22a-3p, ssa-miR-181a-5p
sodium- and chloride-dependent taurine transporter-like (LOC106566182)	SLC6A6	ssa-miR-novel-5-5p, ssa-miR-155-5p, ssa-miR-33b-3p, ssa-let-7b-3p, ssa-miR-21b-3p, ssa-miR-214-3-3p, ssa-miR-214-1-3p, ssa-miR-21b-3p, ssa-miR-33b-3p
beta-1-syntrophin (LOC100380850)	SNTB1	ssa-miR-181a-5p
sorting nexin 8 (snx8), transcript variant X2	SNX8	ssa-miR-29b-3p
suppressor of cytokine signaling 1-like (LOC106599427)	SOCS1	ssa-miR-24ac-3p
SRY-box 4 (sox4)	SOX4	ssa-miR-21b-3p, ssa-miR-731-5p, ssa-miR-novel-5-5p, ssa-miR-21b-3p
transcription factor Sp2-like (LOC106587625), transcript variant X4	SP2	ssa-miR-139-5p, ssa-miR-2188-3p
cytospin-A-like (LOC106568622)	SPECC1L	ssa-miR-731-5p, ssa-miR-101a-3p, ssa-miR-181a-5p, ssa-miR-214-1-3p
Spartin (spg20)	SPG20	ssa-miR-462a-3p, ssa-miR-181a-5p, ssa-miR-182-5p
spindlin-Z-like (LOC106568411), transcript variant X2	SPIN1	ssa-miR-210-1-5p
Signal peptide peptidase-like 2A (psl2)	SPPL2A	ssa-miR-210-1-5p, ssa-miR-181a-5p
protein sprouty homolog 2-like (LOC106575275), transcript variant X2	SPRY2	ssa-miR-462a-3p, ssa-miR-214-3-3p, ssa-miR-214-1-3p
SPRY domain-containing protein 3-like (LOC106565452)	SPRYD3	ssa-miR-214-3-3p
spectrin beta chain, non-erythrocytic 1 (LOC100380625), transcript variant X2	SPTBN1	ssa-miR-22a-3p, ssa-miR-214-3-3p
squalene monooxygenase-like (LOC106605546)	SQLE	ssa-miR-novel-5-5p
serine active site containing 1 (serac1), transcript variant X1	SRAC1	ssa-miR-29b-3p
serum response factor-binding protein 1-like (LOC106589067)	SRFBP1	ssa-miR-214-3-3p, ssa-miR-182-5p, ssa-miR-9a-5p
signal recognition particle receptor subunit beta-like (LOC106613323), transcript variant X3	SRPRB	ssa-miR-214-3-3p, ssa-miR-21b-3p, ssa-miR-22a-3p
sarcospan [Kras oncogene-associated gene] (sspn)	SSPN	ssa-miR-29b-3p, ssa-miR-182-5p
protein SSUH2 homolog (LOC106566215), transcript variant X2	SSUH2	ssa-miR-139-5p, ssa-miR-21b-3p
ST6 beta-galactosamide alpha-2,6-sialyltranferase 2 (st6gal2)	ST6GAL2	ssa-miR-33b-3p, ssa-miR-22a-3p
PCTP-like protein (LOC106613220)	STARD10	ssa-miR-181a-5p, ssa-miR-462a-3p
stAR-related lipid transfer protein 7, mitochondrial-like (LOC106563200)	STARD7	ssa-miR-214-3-3p, ssa-miR-24ac-3p, ssa-miR-101a-3p, ssa-miR-2188-3p, ssa-miR-725-3p
signal transducer and activator of transcription 1-alpha/beta-like (LOC106586142), transcript variant X3	STAT1	ssa-miR-2188-3p, ssa-miR-26d-5p, ssa-miR-126-3p_armshift
signal transducer and activator of transcription 4 (stat4)	STAT4	ssa-miR-462a-3p
Serine/threonine-protein kinase 38 (stk38)	STK38	ssa-miR-146b-5p
serine/threonine-protein kinase 40 (LOC106583156), transcript variant X2	STK40	ssa-miR-462a-3p, ssa-miR-181a-5p
striatin-3-like (LOC106601852), transcript variant X2	STRN3	ssa-miR-146a-5p, ssa-miR-146b-5p
Dolichyl-diphosphooligosaccharide--protein glycosyltransferase subunit STT3A (stt3a)	STT3A	ssa-miR-2188-3p
dolichyl-diphosphooligosaccharide--protein glycosyltransferase subunit STT3B-like (LOC106570075)	STT3B	ssa-miR-731-5p, ssa-miR-9a-5p
succinyl-CoA ligase [ADP-forming] subunit beta, mitochondrial-like (LOC106582245), transcript variant X2	SUCLA2	ssa-miR-26d-5p, ssa-miR-26a-5p, ssa-miR-214-3-3p
sulfotransferase family cytosolic 2B member 1-like (LOC106562189)	SULT2B1	ssa-miR-181a-5p
supervillin-like (LOC106578556), transcript variant X4	SVILA	ssa-miR-155-5p, ssa-miR-29b-1-5p
switch-associated protein 70-like (LOC106561063), transcript variant X2	SWAP70	ssa-miR-182-5p, ssa-miR-33b-3p
spleen associated tyrosine kinase (syk)	SYK	ssa-miR-214-3-3p, ssa-miR-150-5p, ssa-miR-2188-5p, ssa-miR-21b-3p
synaptophysin-like protein 1 (LOC106565128)	SYPL1	ssa-miR-214-3-3p, ssa-miR-214-1-3p, ssa-miR-2188-3p, ssa-miR-139-5p
Ser/Thr-rich protein T10 in DGCR region (t10)	T10	ssa-miR-182-5p
T-cell acute lymphocytic leukemia 1 (tal1)	TAL1	ssa-miR-214-3-3p, ssa-miR-150-5p
antigen peptide transporter 2-like (LOC110488345)	TAP2A1	ssa-miR-21b-3p
telethonin-like (LOC106601000)	TCAP	ssa-miR-214-3-3p, ssa-miR-725-3p
transcription factor 12-like (LOC106587346), transcript variant X3	TCF12	ssa-miR-29b-3p, ssa-miR-139-5p, ssa-miR-novel-16-5p
trichohyalin-like (LOC106570020)	TCHHL1	ssa-miR-22a-3p
Transcobalamin-2 (tco2)	TCO2	ssa-miR-731-5p, ssa-miR-novel-16-5p
transforming growth factor beta induced (tgfbi)	TGFBI	ssa-miR-181a-5p, ssa-miR-139-5p, ssa-miR-214-3-3p, ssa-miR-214-1-3p
transglutaminase 1 [K polypeptide epidermal type I, protein-glutamine-gamma-glutamyltransferase] (tgm1)	TGM1	ssa-miR-146d-5p, ssa-miR-146b-5p, ssa-miR-146a-5p
trimethylguanosine synthase 1 (tgs1)	TGS1	ssa-miR-200ae-3p
thiamine triphosphatase (thtpa)	THTPA	ssa-miR-24ac-3p
THUMP domain containing 2 (thumpd2)	THUMPD2	ssa-miR-2188-3p
Metalloproteinase inhibitor 2 (timp2)	TIMP2	ssa-miR-139-5p
toll like receptor 3 (tlr3)	TLR3	ssa-miR-146a-1-3p, ssa-miR-725-3p, ssa-miR-146a-3-3p
tomoregulin-1-like (LOC106590361)	TMEFF1	ssa-miR-150-5p, ssa-miR-33b-3p, ssa-miR-101a-3p, ssa-miR-21b-3p, ssa-miR-21a-5p, ssa-let-7b-3p
transmembrane protein 120B-like (LOC106564569)	TMEM120B	ssa-miR-26a-5p, ssa-miR-26d-5p, ssa-miR-novel-5-5p, ssa-miR-2188-3p, ssa-miR-155-5p
transmembrane protein 154-like (LOC106610175)	TMEM154	ssa-miR-182-5p, ssa-miR-2188-3p, ssa-miR-150-5p, ssa-miR-21b-3p, ssa-miR-725-3p
Transmembrane protein 163 (tm163)	TMEM163	ssa-miR-2188-3p, ssa-miR-210-1-5p
Transmembrane protein 179 (tm179)	TMEM179	ssa-miR-24ac-3p, ssa-miR-2188-3p
transmembrane protein 189-like (LOC110494576)	TMEM189	ssa-miR-210-1-5p, ssa-miR-novel-16-5p
transmembrane protein 26-like (LOC106593625)	TMEM26	ssa-miR-214-3-3p, ssa-miR-214-1-3p, ssa-miR-146b-5p
transmembrane protein 263-like (LOC106583492), transcript variant X3	TMEM263	ssa-miR-21a-5p
cell cycle control protein 50A-like (LOC106573624)	TMEM30A	ssa-let-7b-3p
transmembrane protein 9-like (LOC106572715), transcript variant X3	TMEM9	ssa-miR-725-3p, ssa-miR-181a-5p, ssa-miR-29b-3p
tropomodulin 4 [muscle] (tmod4)	TMOD4	ssa-miR-26a-5p, ssa-miR-novel-16-5p, ssa-miR-26d-5p, ssa-miR-181a-5p, ssa-miR-146b-5p
tumor necrosis factor alpha (LOC100136509)	TNF	ssa-miR-214-1-3p, ssa-miR-139-5p
tumor necrosis factor alpha-induced protein 2-like (LOC106612674), transcript variant X2	TNFAIP2	ssa-miR-21b-3p, ssa-miR-181a-5p
tumor necrosis factor alpha-1 precursor (tnf-alpha-1)	TNF-ALPHA-1	ssa-miR-139-5p
tumor necrosis factor receptor superfamily, member 6b, decoy (tnfrsf6b), transcript variant X4	TNFRSF6B	ssa-miR-214-1-3p
trinucleotide repeat-containing gene 6C protein-like (LOC106601827)	TNRC6C	ssa-miR-novel-16-5p
tensin-3-like (LOC106599720)	TNS3	ssa-miR-731-5p, ssa-miR-182-5p, ssa-miR-214-3-3p
target of EGR1 protein 1-like (LOC106599369)	TOE1	ssa-miR-181a-5p
target of Myb protein 1-like (LOC106607057), transcript variant X6	TOM1	ssa-miR-101a-3p, ssa-miR-214-3-3p, ssa-miR-214-1-3p, ssa-miR-139-5p
thiamin pyrophosphokinase 1 (tpk1), transcript variant X2	TPK1	ssa-miR-2188-3p
tropomyosin 4 (tpm4)	TPM4	ssa-miR-725-3p, ssa-miR-29b-3p
tripeptidyl peptidase 1 (tpp1)	TPP1	ssa-miR-214-3-3p
transformer 2 beta homolog [Drosophila] (tra2b)	TRA2B	ssa-miR-214-3-3p, ssa-miR-29b-3p, ssa-miR-214-1-3p
translocation associated membrane protein 2 (tram2)	TRAM2	ssa-miR-214-1-3p, ssa-miR-146a-1-3p, ssa-miR-24ac-3p
tripartite motif-containing protein 16-like (LOC106573470)	TRIM16	ssa-miR-novel-5-5p, ssa-miR-novel-16-5p
zinc-binding protein A33-like (LOC106595751)	TRIM35	ssa-miR-146a-3-3p, ssa-miR-181a-5p, ssa-miR-101a-3p
Tripartite motif-containing protein 39 (tri39)	TRIM39	ssa-miR-214-3-3p, ssa-miR-214-1-3p
tripartite motif containing 45 (trim45)	TRIM45	ssa-miR-150-5p, ssa-miR-181a-5p
transient receptor potential cation channel subfamily V member 1 (trpv1)	TRPV1	ssa-miR-182-5p, ssa-miR-26a-5p
tsukushin-like (LOC106567926), transcript variant X5	TSKU	ssa-miR-214-3-3p, ssa-miR-2188-3p, ssa-miR-725-3p, ssa-miR-182-5p
Tetraspanin-7 (tsn7)	TSN7	ssa-miR-146b-5p, ssa-miR-155-5p, ssa-miR-146a-5p, ssa-miR-139-5p
Tetraspanin-9 (tsn9)	TSN9	ssa-miR-462a-3p, ssa-miR-146a-1-3p
tetraspanin 3 (tspan3)	TSPAN3	ssa-miR-2188-5p, ssa-miR-2188-3p
tetraspanin 5 (tspan5), transcript variant X3	TSPAN5	ssa-miR-725-3p
tetraspanin-7-like (LOC106604762), transcript variant X2	TSPAN7	ssa-miR-139-5p, ssa-miR-21b-3p, ssa-miR-33b-3p, ssa-miR-214-3-3p, ssa-miR-101a-3p, ssa-miR-146a-1-3p, ssa-miR-725-3p
probable tubulin polyglutamylase TTLL1 (LOC100380708), transcript variant X3	TTLL1	ssa-miR-2188-3p, ssa-miR-21b-3p, ssa-miR-181a-5p, ssa-miR-462a-3p
titin-like (LOC106569600), transcript variant X6	TTN	ssa-miR-24ac-3p, ssa-miR-214-3-3p, ssa-miR-214-1-3p, ssa-miR-187-3p
thioredoxin interacting protein (txnip)	TXNIP	ssa-miR-21a-5p
TYRO protein tyrosine kinase-binding protein-like (LOC106577768)	TYROBP	ssa-miR-21a-5p
UDP-N-acetylhexosamine pyrophosphorylase-like (LOC106584139), transcript variant X2	UAP1	ssa-miR-22a-3p
UDP-N-acetylhexosamine pyrophosphorylase-like (LOC106584139), transcript variant X2	UAP1	ssa-miR-214-3-3p
Ubiquitin-conjugating enzyme E2 R2 (ub2r2)	UB2R2	ssa-miR-182-5p, ssa-miR-22a-3p, ssa-miR-2188-3p
polyubiquitin-like (LOC106580299)	UBB	ssa-miR-214-3-3p
ubiquitin-conjugating enzyme E2D 2 (ube2d2), transcript variant X2	UBE2D3	ssa-miR-139-5p, ssa-miR-155-5p, ssa-miR-101a-3p, ssa-miR-214-3-3p, ssa-miR-214-1-3p, ssa-miR-2188-3p
ubiquitin-conjugating enzyme E2K (ube2k)	UBE2K	ssa-miR-214-3-3p, ssa-miR-214-1-3p
uridine-cytidine kinase 2-B (LOC106569706)	UCK2	ssa-miR-novel-16-5p
ubiquitin fusion degradation protein 1 homolog (LOC106585051)	UFD1	ssa-miR-21b-3p
UDP-glucose 6-dehydrogenase-like (LOC106563617)	UGDH	ssa-miR-181a-5p, ssa-miR-29b-3p
cytochrome b-c1 complex subunit 6, mitochondrial-like (LOC106613551), transcript variant X2	UQCRH	ssa-miR-731-5p
URB2 ribosome biogenesis 2 homolog [S. cerevisiae] (urb2)	URB2	ssa-miR-21a-5p, ssa-miR-214-3-3p, ssa-miR-214-1-3p
ubiquitin carboxyl-terminal hydrolase 44-like (LOC106609437)	USP44	ssa-miR-2188-3p
U3 small nucleolar RNA-associated protein 14 homolog A-like (LOC106563613)	UTP14C	ssa-miR-187-3p
UTP20, small subunit [SSU] processome component, homolog [yeast] (utp20)	UTP20	ssa-miR-24ac-3p
valine--tRNA ligase-like (LOC106579727), transcript variant X5	VARS	ssa-miR-26a-5p, ssa-miR-26d-5p, ssa-miR-181a-5p
synaptic vesicle membrane protein VAT-1 homolog (LOC106600993)	VAT1	ssa-miR-146a-1-3p, ssa-miR-725-3p, ssa-miR-146b-5p, ssa-miR-146a-5p, ssa-miR-2188-3p, ssa-miR-139-5p, ssa-miR-214-1-3p
Vacuolar ATP synthase subunit B, brain isoform (vatb2)	VATB2	ssa-miR-731-5p, ssa-miR-181a-5p, ssa-miR-21b-3p
Vacuolar proton pump subunit H (vath)	VATH	ssa-miR-21b-3p, ssa-miR-101a-3p
prefoldin subunit 3-like (LOC106578050)	VBP1	ssa-miR-26d-5p
vascular cell adhesion protein 1-like (LOC106591100)	VCAM1	ssa-miR-2188-5p
voltage-dependent anion-selective channel protein 2-like (LOC106568273), transcript variant X4	VDAC2	ssa-miR-214-1-3p, ssa-miR-210-1-5p, ssa-miR-214-3-3p, ssa-miR-214-1-3p, ssa-miR-150-5p, ssa-miR-725-3p, ssa-miR-2188-3p, ssa-miR-21b-3p, ssa-miR-29b-3p
Vpr [HIV-1] binding protein (vprbp), transcript variant X2	VPRBP	ssa-miR-214-1-3p, ssa-miR-2188-3p, ssa-miR-29b-3p, ssa-miR-146a-3-3p, ssa-miR-182-5p, ssa-miR-146b-3p, ssa-miR-146a-1-3p, ssa-miR-33b-3p
vacuolar protein sorting-associated protein 13A-like (LOC106580084), transcript variant X6	VPS13A	ssa-miR-139-5p, ssa-miR-214-1-3p, ssa-miR-182-5p
visinin-like protein 1 (LOC106571602), transcript variant X2	VSNL1	ssa-miR-101a-3p, ssa-miR-187-3p, ssa-miR-150-5p
tryptophanyl-tRNA synthetase (wars)	WARS	ssa-miR-novel-16-5p, ssa-miR-462a-3p
WASH complex subunit FAM21-like (LOC106613225), transcript variant X10	WASHC2C	ssa-miR-150-5p
WD repeat domain 48 (wdr48), transcript variant X4	WDR48	ssa-miR-182-5p
whirlin-like (LOC106585216), transcript variant X3	WHRN	ssa-miR-139-5p, ssa-miR-29b-3p, ssa-miR-146a-3-3p
tyrosine-protein kinase yes (LOC106590138), transcript variant X3	YES1	ssa-miR-29b-3p
protein YIPF5-like (LOC106603860)	YIPF5	ssa-miR-462a-3p
14-3-3 protein epsilon (LOC106603720), transcript variant X3	YWHAE	ssa-miR-182-5p, ssa-miR-214-1-3p
zinc finger and BTB domain-containing protein 7A-like (LOC106613773), transcript variant X2	ZBTB7A	ssa-miR-24ac-3p, ssa-miR-29b-3p, ssa-miR-725-3p, ssa-miR-214-3-3p
zinc finger CCHC domain-containing protein 8-like (LOC106585281)	ZCCHC8	ssa-miR-146b-5p, ssa-miR-146a-5p, ssa-miR-146d-5p
zinc finger DHHC-type containing 6 (zdhhc6)	ZDHHC6	ssa-miR-24ac-3p, ssa-miR-146a-1-3p, ssa-miR-26d-5p, ssa-miR-26a-5p
palmitoyltransferase ZDHHC7-like (LOC106561068), transcript variant X3	ZDHHC7	ssa-miR-29b-3p, ssa-miR-29b-3p, ssa-miR-101a-3p
AN1-type zinc finger protein 5-like (LOC106584390), transcript variant X5	ZFAND5	ssa-let-7b-3p, ssa-miR-214-1-3p, ssa-miR-2188-5p
AN1-type zinc finger protein 6 (zfan6)	ZFAND6	ssa-miR-214-3-3p
zinc finger MYM-type protein 4-like (LOC106570019), transcript variant X6	ZMYM4	ssa-miR-2188-3p, ssa-miR-21a-5p, ssa-miR-731-5p
zinc finger protein 106-like (LOC106571191), transcript variant X2	ZNF106	ssa-miR-2188-5p, ssa-miR-725-3p, ssa-miR-24ac-3p, ssa-miR-29b-3p, ssa-miR-2188-3p, ssa-miR-210-1-5p
zinc finger protein 41 homolog (LOC106578102), transcript variant X7	ZNF41	ssa-miR-214-3-3p, ssa-miR-22a-3p
zinc finger protein 710-like (LOC110519120)	ZNF710	ssa-miR-182-5p, ssa-let-7b-3p, ssa-miR-9a-5p
E3 ubiquitin-protein ligase znrf1-like (LOC106569369), transcript variant X2	ZNRF1	ssa-miR-214-3-3p, ssa-miR-210-1-5p, ssa-miR-33b-3p
aAll gene symbols where collected from https://www.genecards.org/Search/
