# Supplementary material for: Transcriptome Profiling of Atlantic Salmon Adherent Head Kidney Leukocytes Reveals That Macrophages Are Selectively Enriched During Culture
Source: Front Immunol. 2021 Aug 16;12:709910. doi: 10.3389/fimmu.2021.709910 (PMC8415484; doi:10.3389/fimmu.2021.709910)
Supplement: Supplementary file 7 [file Table_7.xlsx]

## Sheet: Sheet1
Supplementary Table 7. Gene pathway enrichment analysis
Gene pathway	Number of target genes/number of genes in the pathway	P-value	Adjusted P-value	Target Genes that are part of the pathway
Interleukin-2 signaling pathway	67/847	7.57e-11	1.14313e-07	PDE3B	TNF	GLS	CASP3	NAMPT	TIMP2	SACS	ENPP4	PIM2	BNIP3L	CD96	WARS	SYK	VPS13A	CTPS1	URB2	HCFC2	PPRC1	DNAJC3	MTHFD2	DKC1	IL1B	PFKFB3	ODC1	CREM	PIK3R3	CXCR4	DDX21	PIK3R1	IQGAP2	CBL	TTN	SOCS1	GRK5	STK38	STAT4	H1FX	E2F4	ZBTB7A	GBP1	LYN	CYB5A	JUN	YES1	STAT1	PLCL2
Metabolism	95/1615	5.79629e-08	4.3762e-05	ALAS1	GLDC	HEXB	MED16	SAT1	GBA2	PIK3CG	GLS	ALAD	THTPA	IL4I1	NSDHL	MED13	CPT2	HYAL1	PIP5KL1	LIPG	NAMPT	DNMT3B	ANKRD1	HADH	CPT1A	ARG1	GSTO1	ABCC5	AMT	CTPS1	KMO	LSS	COX6B1	ALDH3A2	ACLY	UGDH	BDH2	MTHFD2	IVD	CAT	B3GNT3	NUP54	ACOX3	PAFAH1B3	B4GALT4	PFKFB2	PFKFB4	ACSS3	PFKFB3
PDGFB signaling pathway	16/129	7.18522e-06	0.00361656	LYN	YWHAE	NCKAP1	JUN	YES1	STAT1	SLA	PIK3R3	PIK3R1	CBL	PIK3CG	ACTA2	CTTN	ABI1	RAC1	PAG1
Interleukin-1 regulation of extracellular matrix	15/120	1.25521e-05	0.00473841	CCL13	JUN	TNFAIP2	TNF	ALDH3A2	SCIN	MMP13	IL1B	NAMPT	CAT	CCL2	PIM2	LCP1	A2M	HBEGF
Interleukin-4 regulation of apoptosis	24/267	1.34151e-05	0.00405135	JUN	VCAM1	ARG1	STAT1	TPK1	ITGA2	FN1	CREM	CXCR4	LPL	MED16	TNF	LTB4R	PIK3CG	RAB11B	DNAJC3	CYSLTR2	BCL6	CPT2	CASP3	TIMP2	ID3	CCL2	CD9
CBL signaling regulation	6/18	1.87988e-05	0.00473102	LYN	YES1	SYK	PIK3R3	PIK3R1	CBL
Lipid and lipoprotein metabolism	34/489	5.91303e-05	0.0127553	SLC25A1	ALAS1	HEXB	PIK3R3	LPL	PIK3R1	MED16	GBA2	PIK3CG	PLD3	ARNTL	NSDHL	MED13	CPT2	TGS1	ANKRD1	PIP5K1B	A2M	HADH	CPT1A	CHKA	NFYA	G0S2	MBOAT2	NR1D1	LSS	GALC	SQLE	ACLY	PIKFYVE	FABP6	FASN	DHCR7	ACOX3
CD28 co-stimulation	7/31	6.20856e-05	0.0117187	LYN	YES1	PDPK1	CD28	PIK3R3	PIK3R1	RAC1
Platelet activation, signaling and aggregation	19/205	6.89607e-05	0.0115701	LYN	CAP1	SYK	HSPA5	PDPK1	FN1	ITPR1	PIK3R3	GP1BA	PIK3R1	PIK3CG	TTN	APBB1IP	HABP4	CALU	GNB4	CD9	RAC1	A2M
Glycoprotein VI-mediated activation cascade	7/33	9.51278e-05	0.0143643	LYN	SYK	PDPK1	PIK3R3	PIK3R1	RAC1	PIK3CG
Antigen-activated B-cell receptor generation of second messengers	19/211	0.000101426	0.013923	LYN	MAP4K1	JUN	SYK	MAX	PDPK1	ITPR1	PIK3R3	PIK3R1	CBL	PIK3CG	PPP3CC	BCL6	CD28	PIP5K1B	RAC1	FCGR2B	PAG1	CD22
B cell survival pathway	5/16	0.000137286	0.0172751	PDPK1	CASP3	PIK3R1	ZBTB7A	PIK3CG
T cell receptor regulation of apoptosis	38/603	0.000174571	0.0202771	HDAC2	CD83	MAX	ODC1	PDE3B	ILK	ADRB2	IQGAP2	TNF	STRN3	PERP	CASP3	NAMPT	PIM2	E2F4	RAC1	PRODH	ZBTB7A	GBP1	MAP4K1	HSPA9	BNIP3L	JUN	NFYA	HSPA5	STAT1	VBP1	BNIP3	URB2	CD2	PPA1	CTH	IL1B	ABI1	CD28	SRPRB	LCP1	TLR3
TGF-beta regulation of extracellular matrix	36/565	0.000207976	0.0224317	CCL13	INSIG1	ODC1	CREM	TNFAIP2	LPL	PIK3R1	PTPRK	IQGAP2	HNMT	SAT1	CDH4	RPL18A	GRK5	DPYSL2	STK38	BDKRB2	E2F4	A2M	CAP1	CYB5A	VCAM1	JUP	FN1	MICAL2	ALDH3A2	ACTA2	RBL2	ACLY	ACTA1	UCK2	MTHFD2	PPA1	CTH	IL1B	TGFBI
E-cadherin nascent AJ-like junctions pathway	7/39	0.000287415	0.0289331	NCKAP1	JUP	CTTN	ABI1	PIK3R1	RAC1	AP1M1
Fc gamma receptor-mediated phagocytosis	11/94	0.000319865	0.0301873	LYN	SCIN	GSN	SYK	PIK3R3	PIP5K1B	RAC1	PIK3R1	FCGR1A	FCGR2B	PIK3CG
Signaling events mediated by stem cell factor receptor (c-Kit)	8/52	0.000323766	0.0287581	MAP4K1	LYN	SOCS1	PDPK1	STAT1	MATK	PIK3R1	CBL
RANKL signaling pathway	8/54	0.000421962	0.0353979	LYN	JUN	VCAM1	SYK	RAC1	PIK3R1	CBL	PAPSS2
Alpha-V beta-3 integrin/OPN pathway	6/31	0.000513189	0.0407851	JUN	GSN	SYK	ILK	PIK3R1	RAC1
CXCR4 signaling pathway	12/116	0.000546802	0.0412836	LYN	YES1	ITGA4	PDPK1	STAT1	ITGA2	PIK3R3	CXCR4	PIK3R1	RAC1	PAG1	PIK3CG
Smooth muscle contraction	5/22	0.000699832	0.0503213	ACTA2	ITGB5	TPM4	MYH11	MYL9
MSP/RON receptor signaling pathway	3/6	0.000706133	0.0484664	IL1B	CCL2	TNF
Amino sugar and nucleotide sugar metabolism	7/45	0.000712009	0.0467449	UGDH	CHIA	GMDS	HEXB	UAP1	NPL	GALK1
Interleukin-3, interleukin-5, and GM-CSF signaling	7/45	0.000712009	0.0447972	LYN	YES1	SYK	IL2RB	PIK3R3	PIK3R1	CBL
Negative regulators of RIG-I/MDA5 signaling	6/33	0.000729071	0.0440359	IFIH1	UBB	IRF3	UBE2D3	NLRC5	UBE2K
Hematopoietic cell lineage	10/88	0.000748166	0.0434512	CD2	ITGA4	CD5	ITGA2	IL1B	CD9	GP1BA	FCGR1A	TNF	CD22
Fatty acid, triacylglycerol, and ketone body metabolism	15/173	0.000785096	0.0439072	SLC25A1	CPT1A	ALAS1	NFYA	G0S2	NR1D1	MED16	ARNTL	ACLY	MED13	CPT2	FASN	TGS1	ANKRD1	HADH
RAGE pathway	8/60	0.000869396	0.0468853	VCAM1	CASP3	IL1B	FN1	CCL2	ID3	HPSE	TNF
[truncated: 49 more columns]
